# Supplementary material for: Bis[μ-1,3-bis­(1H-imidazol-1-yl)propane-κ2 N 3:N 3′]bis­(di­chlorido­zinc) dihydrate
Source: Acta Crystallogr Sect E Struct Rep Online. 2014 Apr 16;70(Pt 5):m184. doi: 10.1107/S1600536814008162 (PMC4011251; doi:10.1107/S1600536814008162)
Supplement: Supplementary file 1 [file e-70-0m184-sup1.cif]

##############################################################################
#                                                                            #
# This CIF contains the data in a paper accepted for publication in          #
# Acta Crystallographica Section E. It conforms to the requirements of       #
# Notes for Authors for Acta Crystallographica Section E, and has been       #
# peer reviewed under the auspices of the IUCr Commission on Journals.       #
#                                                                            #
# Full details of the Crystallographic Information File format               #
# are given in the paper "The Crystallographic Information File (CIF):       #
# a New Standard Archive File for Crystallography" by S. R. Hall, F. H.      #
# Allen and I. D. Brown [Acta Cryst. (1991), A47, 655-685].                  #
#                                                                            #
# The current version of the core CIF dictionary is obtainable from          #
# ftp://ftp.iucr.org/pub/cif_core.dic.                                       #
#                                                                            #
# Software is freely available for graphical display of the structure(s)     #
# in this CIF. For information consult the CIF software page                 #
# http://www.iucr.org/resources/cif/software.                                #
#                                                                            #
# This file may be used for bona fide research purposes within the           #
# scientific community so long as proper attribution is given to the journal # 
# article from which it was obtained.                                        #
#                                                                            #
##############################################################################
data_I
_audit_creation_method     SHELXL-97
_journal_date_recd_electronic     2014-03-24
_journal_date_accepted     2014-04-11
_journal_name_full     'Acta Crystallographica, Section E'
_journal_year     2014
_journal_volume     70
_journal_issue      5
_journal_page_first     m184
_journal_page_last     m184
_journal_paper_category     QM
_journal_paper_doi     10.1107/S1600536814008162
_journal_coeditor_code     WM5017
_publ_contact_author_name     'Xiao-Juan Wang'
_publ_contact_author_address
;
     College of Chemistry and Life Science,
     Zhejiang Normal University,
     Jinhua, Zhejiang 321004,
     People's Republic of China
;
_publ_contact_author_email     'wangxj@zjnu.cn'
_publ_contact_author_fax     '86-579-82282269'
_publ_contact_author_phone     '86-579-82296444'
_publ_section_title
;\
Bis[\m-1,3-bis(1<i>H</i>-imidazol-1-yl)propane-\k^2^<i>N</i>^3^:<i>N</i>^3'^]\
bis(dichloridozinc) dihydrate
;
loop_
    _publ_author_name
    _publ_author_address
    'Xiao-Juan Wang'
;
     College of Chemistry and Life Science,
     Zhejiang Normal University,
     Jinhua, Zhejiang 321004,
     People's Republic of China
;
    'Yun-Long Feng'
;
     College of Chemistry and Life Science,
     Zhejiang Normal University,
     Jinhua, Zhejiang 321004,
     People's Republic of China
;
_database_code_depnum_ccdc_archive     'CCDC 996742'
_chemical_name_systematic
;\
Bis[\m-1,3-bis(1<i>H</i>-imidazol-1-yl)propane-\
\k^2^<i>N</i>^3^:<i>N</i>^3'^]bis(dichloridozinc) dihydrate
;
_chemical_name_common     ?
_chemical_formula_moiety     'C18 H24 Cl4 N8 Zn2, 2(H2 O)'
_chemical_formula_sum     'C18 H28 Cl4 N8 O2 Zn2'
_chemical_formula_iupac     '[Zn2 Cl4 (C9 H12 N4)2], 2H2 O'
_chemical_formula_weight     661.02
_chemical_melting_point     ?
_symmetry_cell_setting     monoclinic
_symmetry_space_group_name_H-M     'P 21/c'
_symmetry_space_group_name_Hall     '-P 2ybc'
loop_
    _symmetry_equiv_pos_as_xyz
    'x, y, z'
    '-x, y+1/2, -z+1/2'
    '-x, -y, -z'
    'x, -y-1/2, z-1/2'
_cell_length_a     10.1378(4)
_cell_length_b     9.7173(4)
_cell_length_c     13.8801(6)
_cell_angle_alpha     90.00
_cell_angle_beta     93.704(2)
_cell_angle_gamma     90.00
_cell_volume     1364.50(10)
_cell_formula_units_Z     2
_cell_measurement_reflns_used     6173
_cell_measurement_theta_min     2.01
_cell_measurement_theta_max     27.60
_cell_measurement_temperature     296(2)
_exptl_crystal_description     block
_exptl_crystal_colour     colourless
_exptl_crystal_size_max     .25
_exptl_crystal_size_mid     .18
_exptl_crystal_size_min     .12
_exptl_crystal_density_diffrn     1.609
_exptl_crystal_density_meas     ?
_exptl_crystal_density_method     'not measured'
_exptl_crystal_F_000     672
_exptl_absorpt_coefficient_mu     2.181
_exptl_absorpt_correction_type     multi-scan
_exptl_absorpt_process_details
;
(<i>SADABS</i>; Bruker, 2006)
;
_exptl_absorpt_correction_T_min     .631
_exptl_absorpt_correction_T_max     .770
_exptl_special_details     ?
_diffrn_ambient_temperature     296(2)
_diffrn_radiation_type     MoK\a
_diffrn_radiation_wavelength     0.71073
_diffrn_radiation_source     'fine-focus sealed tube'
_diffrn_radiation_monochromator     graphite
_diffrn_measurement_device_type     'Bruker APEXII CCD'
_diffrn_measurement_method     '\w and \f-scans'
_diffrn_detector_area_resol_mean     ?
_diffrn_reflns_number     21184
_diffrn_reflns_av_R_equivalents     0.0333
_diffrn_reflns_av_sigmaI/netI     0.0211
_diffrn_reflns_theta_min     2.01
_diffrn_reflns_theta_max     27.60
_diffrn_reflns_theta_full     27.60
_diffrn_measured_fraction_theta_max     0.997
_diffrn_measured_fraction_theta_full     0.997
_diffrn_reflns_limit_h_min     -13
_diffrn_reflns_limit_h_max     13
_diffrn_reflns_limit_k_min     -11
_diffrn_reflns_limit_k_max     12
_diffrn_reflns_limit_l_min     -18
_diffrn_reflns_limit_l_max     18
_diffrn_standards_number     ?
_diffrn_standards_interval_count     ?
_diffrn_standards_interval_time     ?
_diffrn_standards_decay_%     0
_refine_special_details
;
Refinement of <i>F</i>^2^ against ALL reflections. The weighted <i>R</i>-factor
<i>wR</i> and goodness of fit <i>S</i> are based on <i>F</i>^2^, conventional
<i>R</i>-factors <i>R</i> are based on <i>F</i>, with <i>F</i> set to zero for
negative <i>F</i>^2^. The threshold expression of <i>F</i>^2^ >
\s(<i>F</i>^2^) is used only for calculating <i>R</i>-factors(gt) <i>etc</i>.
and is not relevant to the choice of reflections for refinement.
<i>R</i>-factors based on <i>F</i>^2^ are statistically about twice as large
as those based on <i>F</i>, and <i>R</i>- factors based on ALL data will be
even larger.
;
_reflns_number_total     3162
_reflns_number_gt     2473
_reflns_threshold_expression     I>2sigma(I)
_refine_ls_structure_factor_coef     Fsqd
_refine_ls_matrix_type     full
_refine_ls_R_factor_gt     0.0296
_refine_ls_wR_factor_gt     0.0790
_refine_ls_wR_factor_ref     0.0871
_refine_ls_goodness_of_fit_ref     1.036
_refine_ls_restrained_S_all     1.036
_refine_ls_number_reflns     3162
_refine_ls_number_parameters     154
_refine_ls_number_restraints     0
_refine_ls_hydrogen_treatment     constr
_refine_ls_weighting_scheme     calc
_refine_ls_weighting_details
         'calc w=1/[\s^2^(Fo^2^)+(0.0432P)^2^+0.5084P] where P=(Fo^2^+2Fc^2^)/3'
_atom_sites_solution_hydrogens     geom
_atom_sites_solution_primary     direct
_atom_sites_solution_secondary     difmap
_refine_ls_shift/su_max     0.001
_refine_ls_shift/su_mean     0.000
_refine_diff_density_max     0.550
_refine_diff_density_min     -0.233
_refine_ls_extinction_method     none
_refine_ls_extinction_coef     ?
loop_
    _atom_type_symbol
    _atom_type_description
    _atom_type_scat_dispersion_real
    _atom_type_scat_dispersion_imag
    _atom_type_scat_source
    'C' 'C' 0.0033 0.0016
                         'International Tables Vol C Tables 4.2.6.8 and 6.1.1.4'
    'H' 'H' 0.0000 0.0000
                         'International Tables Vol C Tables 4.2.6.8 and 6.1.1.4'
    'N' 'N' 0.0061 0.0033
                         'International Tables Vol C Tables 4.2.6.8 and 6.1.1.4'
    'O' 'O' 0.0106 0.0060
                         'International Tables Vol C Tables 4.2.6.8 and 6.1.1.4'
    'Zn' 'Zn' 0.2839 1.4301
                         'International Tables Vol C Tables 4.2.6.8 and 6.1.1.4'
    'Cl' 'Cl' 0.1484 0.1585
                         'International Tables Vol C Tables 4.2.6.8 and 6.1.1.4'
_computing_data_collection     'APEX2 (Bruker, 2006)'
_computing_cell_refinement     'SAINT (Bruker, 2006)'
_computing_data_reduction     'SAINT (Bruker, 2006)'
_computing_structure_solution     'SHELXS97 (Sheldrick, 2008)'
_computing_structure_refinement     'SHELXL97 (Sheldrick, 2008)'
_computing_molecular_graphics     'DIAMOND (Brandenburg, 1999)'
_computing_publication_material     'publCIF (Westrip, 2010)'
loop_
    _atom_site_type_symbol
    _atom_site_label
    _atom_site_fract_x
    _atom_site_fract_y
    _atom_site_fract_z
    _atom_site_U_iso_or_equiv
    _atom_site_adp_type
    _atom_site_calc_flag
    _atom_site_refinement_flags
    _atom_site_occupancy
    _atom_site_symmetry_multiplicity
    _atom_site_disorder_assembly
    _atom_site_disorder_group
    Zn Zn1 0.34226(3) 0.80572(3) 0.74784(2) 0.04641(11) Uani d . 1 1 . .
    Cl Cl1 0.39773(7) 0.82340(8) 0.90676(5) 0.0634(2) Uani d . 1 1 . .
    Cl Cl2 0.19959(7) 0.97104(7) 0.69087(6) 0.0684(2) Uani d . 1 1 . .
    O O1W 0.1166(3) 0.7064(4) 0.9784(2) 0.1265(12) Uani d . 1 1 . .
    H H1WA 0.1788 0.7355 0.9456 0.152 Uiso d R 1 1 . .
    H H1WB 0.1429 0.7043 1.0377 0.152 Uiso d R 1 1 . .
    N N1 0.25814(18) 0.6260(2) 0.70857(13) 0.0443(4) Uani d . 1 1 . .
    N N2 0.21115(19) 0.43655(19) 0.62798(13) 0.0430(4) Uani d . 1 1 . .
    N N3 0.29331(19) 0.1944(2) 0.37271(14) 0.0452(4) Uani d . 1 1 . .
    N N4 0.49316(19) 0.1728(2) 0.32351(14) 0.0458(5) Uani d . 1 1 . .
    C C1 0.1371(2) 0.5783(3) 0.73318(17) 0.0474(6) Uani d . 1 1 . .
    H H1A 0.0841 0.6199 0.7771 0.057 Uiso calc R 1 1 . .
    C C2 0.2989(2) 0.5376(2) 0.64438(16) 0.0449(5) Uani d . 1 1 . .
    H H2A 0.3782 0.5449 0.6146 0.054 Uiso calc R 1 1 . .
    C C3 0.1072(2) 0.4622(3) 0.68377(17) 0.0481(6) Uani d . 1 1 . .
    H H3A 0.0310 0.4096 0.6869 0.058 Uiso calc R 1 1 . .
    C C4 0.2215(3) 0.3244(2) 0.55803(18) 0.0505(6) Uani d . 1 1 . .
    H H4A 0.1746 0.2443 0.5797 0.061 Uiso calc R 1 1 . .
    H H4B 0.3137 0.2993 0.5542 0.061 Uiso calc R 1 1 . .
    C C5 0.1646(2) 0.3666(3) 0.45951(16) 0.0489(5) Uani d . 1 1 . .
    H H5A 0.2165 0.4420 0.4363 0.059 Uiso calc R 1 1 . .
    H H5B 0.0752 0.3999 0.4651 0.059 Uiso calc R 1 1 . .
    C C6 0.1616(2) 0.2514(3) 0.3861(2) 0.0555(6) Uani d . 1 1 . .
    H H6A 0.1046 0.1785 0.4068 0.067 Uiso calc R 1 1 . .
    H H6B 0.1241 0.2858 0.3247 0.067 Uiso calc R 1 1 . .
    C C7 0.3435(3) 0.0752(3) 0.41050(19) 0.0571(6) Uani d . 1 1 . .
    H H7A 0.3011 0.0141 0.4498 0.069 Uiso calc R 1 1 . .
    C C8 0.3855(2) 0.2498(3) 0.32038(17) 0.0489(6) Uani d . 1 1 . .
    H H8A 0.3753 0.3318 0.2862 0.059 Uiso calc R 1 1 . .
    C C9 0.4668(3) 0.0622(3) 0.38023(18) 0.0533(6) Uani d . 1 1 . .
    H H9A 0.5245 -0.0101 0.3955 0.064 Uiso calc R 1 1 . .
loop_
    _atom_site_aniso_label
    _atom_site_aniso_U_11
    _atom_site_aniso_U_22
    _atom_site_aniso_U_33
    _atom_site_aniso_U_12
    _atom_site_aniso_U_13
    _atom_site_aniso_U_23
    Zn1 0.04298(17) 0.04543(18) 0.05161(18) 0.00076(12) 0.00928(12) -0.00741(12)
    Cl1 0.0657(4) 0.0750(5) 0.0500(4) -0.0032(3) 0.0081(3) -0.0131(3)
    Cl2 0.0546(4) 0.0569(4) 0.0943(5) 0.0137(3) 0.0087(4) 0.0021(4)
    O1W 0.0764(17) 0.190(4) 0.116(2) 0.0006(18) 0.0274(16) -0.022(2)
    N1 0.0451(10) 0.0451(11) 0.0431(10) 0.0013(9) 0.0051(8) -0.0024(8)
    N2 0.0450(10) 0.0398(10) 0.0437(10) 0.0030(8) 0.0000(8) -0.0004(8)
    N3 0.0391(10) 0.0488(12) 0.0480(11) -0.0025(8) 0.0062(8) -0.0095(9)
    N4 0.0453(11) 0.0478(12) 0.0451(11) 0.0026(9) 0.0088(8) -0.0006(8)
    C1 0.0415(12) 0.0553(15) 0.0462(12) 0.0047(11) 0.0082(10) 0.0008(10)
    C2 0.0439(12) 0.0435(13) 0.0477(12) -0.0006(10) 0.0070(10) -0.0029(10)
    C3 0.0403(12) 0.0522(15) 0.0518(13) -0.0034(10) 0.0029(10) 0.0065(11)
    C4 0.0585(15) 0.0388(13) 0.0536(14) 0.0029(11) -0.0008(11) -0.0051(10)
    C5 0.0466(13) 0.0520(14) 0.0486(13) 0.0060(11) 0.0062(10) -0.0028(11)
    C6 0.0366(12) 0.0696(17) 0.0604(15) 0.0003(12) 0.0040(11) -0.0170(13)
    C7 0.0603(16) 0.0513(15) 0.0614(15) -0.0057(12) 0.0171(12) 0.0044(12)
    C8 0.0467(13) 0.0493(14) 0.0514(14) 0.0031(11) 0.0094(11) 0.0013(11)
    C9 0.0574(15) 0.0461(14) 0.0570(14) 0.0063(11) 0.0088(12) 0.0011(11)
_geom_special_details
;
All e.s.d.'s (except the e.s.d. in the dihedral angle between two l.s. planes)
are estimated using the full covariance matrix. The cell e.s.d.'s are taken
into account individually in the estimation of e.s.d.'s in distances, angles
and torsion angles; correlations between e.s.d.'s in cell parameters are only
used when they are defined by crystal symmetry. An approximate (isotropic)
treatment of cell e.s.d.'s is used for estimating e.s.d.'s involving l.s.
planes.
;
loop_
    _geom_bond_atom_site_label_1
    _geom_bond_atom_site_label_2
    _geom_bond_site_symmetry_2
    _geom_bond_distance
    _geom_bond_publ_flag
    Zn1 N1 . 2.0038(19) ?
    Zn1 N4 3_666 2.0053(19) ?
    Zn1 Cl1 . 2.2476(7) ?
    Zn1 Cl2 . 2.2694(7) ?
    O1W H1WA . 0.8500 ?
    O1W H1WB . 0.8500 ?
    N1 C2 . 1.323(3) ?
    N1 C1 . 1.375(3) ?
    N2 C2 . 1.334(3) ?
    N2 C3 . 1.370(3) ?
    N2 C4 . 1.468(3) ?
    N3 C8 . 1.333(3) ?
    N3 C7 . 1.357(3) ?
    N3 C6 . 1.468(3) ?
    N4 C8 . 1.322(3) ?
    N4 C9 . 1.369(3) ?
    N4 Zn1 3_666 2.0053(19) ?
    C1 C3 . 1.345(3) ?
    C1 H1A . 0.9300 ?
    C2 H2A . 0.9300 ?
    C3 H3A . 0.9300 ?
    C4 C5 . 1.507(3) ?
    C4 H4A . 0.9700 ?
    C4 H4B . 0.9700 ?
    C5 C6 . 1.513(3) ?
    C5 H5A . 0.9700 ?
    C5 H5B . 0.9700 ?
    C6 H6A . 0.9700 ?
    C6 H6B . 0.9700 ?
    C7 C9 . 1.350(4) ?
    C7 H7A . 0.9300 ?
    C8 H8A . 0.9300 ?
    C9 H9A . 0.9300 ?
loop_
    _geom_angle_atom_site_label_1
    _geom_angle_atom_site_label_2
    _geom_angle_atom_site_label_3
    _geom_angle_site_symmetry_1
    _geom_angle_site_symmetry_3
    _geom_angle
    _geom_angle_publ_flag
    N1 Zn1 N4 . 3_666 108.03(8) ?
    N1 Zn1 Cl1 . . 114.12(6) ?
    N4 Zn1 Cl1 3_666 . 108.26(6) ?
    N1 Zn1 Cl2 . . 105.77(6) ?
    N4 Zn1 Cl2 3_666 . 106.63(6) ?
    Cl1 Zn1 Cl2 . . 113.66(3) ?
    H1WA O1W H1WB . . 109.3 ?
    C2 N1 C1 . . 105.7(2) ?
    C2 N1 Zn1 . . 127.09(16) ?
    C1 N1 Zn1 . . 126.64(16) ?
    C2 N2 C3 . . 107.35(19) ?
    C2 N2 C4 . . 125.7(2) ?
    C3 N2 C4 . . 126.8(2) ?
    C8 N3 C7 . . 107.2(2) ?
    C8 N3 C6 . . 126.3(2) ?
    C7 N3 C6 . . 126.5(2) ?
    C8 N4 C9 . . 105.8(2) ?
    C8 N4 Zn1 . 3_666 129.55(17) ?
    C9 N4 Zn1 . 3_666 124.41(16) ?
    C3 C1 N1 . . 109.3(2) ?
    C3 C1 H1A . . 125.3 ?
    N1 C1 H1A . . 125.3 ?
    N1 C2 N2 . . 111.0(2) ?
    N1 C2 H2A . . 124.5 ?
    N2 C2 H2A . . 124.5 ?
    C1 C3 N2 . . 106.6(2) ?
    C1 C3 H3A . . 126.7 ?
    N2 C3 H3A . . 126.7 ?
    N2 C4 C5 . . 111.01(19) ?
    N2 C4 H4A . . 109.4 ?
    C5 C4 H4A . . 109.4 ?
    N2 C4 H4B . . 109.4 ?
    C5 C4 H4B . . 109.4 ?
    H4A C4 H4B . . 108.0 ?
    C4 C5 C6 . . 113.6(2) ?
    C4 C5 H5A . . 108.8 ?
    C6 C5 H5A . . 108.8 ?
    C4 C5 H5B . . 108.8 ?
    C6 C5 H5B . . 108.8 ?
    H5A C5 H5B . . 107.7 ?
    N3 C6 C5 . . 112.65(19) ?
    N3 C6 H6A . . 109.1 ?
    C5 C6 H6A . . 109.1 ?
    N3 C6 H6B . . 109.1 ?
    C5 C6 H6B . . 109.1 ?
    H6A C6 H6B . . 107.8 ?
    C9 C7 N3 . . 106.9(2) ?
    C9 C7 H7A . . 126.5 ?
    N3 C7 H7A . . 126.5 ?
    N4 C8 N3 . . 111.1(2) ?
    N4 C8 H8A . . 124.4 ?
    N3 C8 H8A . . 124.4 ?
    C7 C9 N4 . . 108.9(2) ?
    C7 C9 H9A . . 125.5 ?
    N4 C9 H9A . . 125.5 ?
loop_
    _geom_torsion_atom_site_label_1
    _geom_torsion_atom_site_label_2
    _geom_torsion_atom_site_label_3
    _geom_torsion_atom_site_label_4
    _geom_torsion_site_symmetry_1
    _geom_torsion_site_symmetry_2
    _geom_torsion_site_symmetry_3
    _geom_torsion_site_symmetry_4
    _geom_torsion
    _geom_torsion_publ_flag
    N4 Zn1 N1 C2 3_666 . . . -2.4(2) ?
    Cl1 Zn1 N1 C2 . . . . -122.86(18) ?
    Cl2 Zn1 N1 C2 . . . . 111.46(19) ?
    N4 Zn1 N1 C1 3_666 . . . -172.98(18) ?
    Cl1 Zn1 N1 C1 . . . . 66.57(19) ?
    Cl2 Zn1 N1 C1 . . . . -59.12(19) ?
    C2 N1 C1 C3 . . . . 0.2(3) ?
    Zn1 N1 C1 C3 . . . . 172.38(16) ?
    C1 N1 C2 N2 . . . . -0.6(3) ?
    Zn1 N1 C2 N2 . . . . -172.77(14) ?
    C3 N2 C2 N1 . . . . 0.8(3) ?
    C4 N2 C2 N1 . . . . 177.2(2) ?
    N1 C1 C3 N2 . . . . 0.3(3) ?
    C2 N2 C3 C1 . . . . -0.7(2) ?
    C4 N2 C3 C1 . . . . -177.0(2) ?
    C2 N2 C4 C5 . . . . -86.8(3) ?
    C3 N2 C4 C5 . . . . 88.8(3) ?
    N2 C4 C5 C6 . . . . -175.0(2) ?
    C8 N3 C6 C5 . . . . -78.9(3) ?
    C7 N3 C6 C5 . . . . 101.8(3) ?
    C4 C5 C6 N3 . . . . -58.6(3) ?
    C8 N3 C7 C9 . . . . 0.5(3) ?
    C6 N3 C7 C9 . . . . 180.0(2) ?
    C9 N4 C8 N3 . . . . 0.6(3) ?
    Zn1 N4 C8 N3 3_666 . . . 174.77(15) ?
    C7 N3 C8 N4 . . . . -0.7(3) ?
    C6 N3 C8 N4 . . . . 179.8(2) ?
    N3 C7 C9 N4 . . . . -0.2(3) ?
    C8 N4 C9 C7 . . . . -0.2(3) ?
    Zn1 N4 C9 C7 3_666 . . . -174.79(17) ?
loop_
    _geom_hbond_atom_site_label_D
    _geom_hbond_atom_site_label_H
    _geom_hbond_atom_site_label_A
    _geom_hbond_site_symmetry_A
    _geom_hbond_distance_DH
    _geom_hbond_distance_HA
    _geom_hbond_distance_DA
    _geom_hbond_angle_DHA
    O1W H1WA Cl1 . 0.85 2.47 3.282(3) 160.1
    O1W H1WB Cl2 4_576 0.85 2.76 3.473(4) 143.1
_iucr_refine_instructions_details
;
TITL a in P2(1)/c
CELL 0.71073  10.1378   9.7173  13.8801  90.000  93.704  90.000
ZERR  2.00   0.0004   0.0004   0.0006   0.000   0.002   0.000
LATT  1
SYMM -X, 0.5+Y, 0.5-Z
SFAC C H N O ZN CL
UNIT 36 56 16 4 4 8
TEMP 23.000
L.S. 10
BOND $H
HTAB
CONF
rem DFIX 0.85 0.02 O1W H1WA O1W H1WB
rem DFIX 1.30 0.02 H1WA H1WB
FMAP 2
PLAN 20
ACTA
eqiv $1   x, -y+3/2, z+1/2
htab O1W  Cl1
htab O1W  Cl2_$1
WGHT    0.043200    0.508400
FVAR       0.49053
ZN1   5    0.342262    0.805721    0.747836    11.00000    0.04298    0.04543 =
         0.05161   -0.00741    0.00928    0.00076
CL1   6    0.397726    0.823400    0.906763    11.00000    0.06572    0.07502 =
         0.04998   -0.01313    0.00813   -0.00319
CL2   6    0.199587    0.971036    0.690867    11.00000    0.05456    0.05689 =
         0.09425    0.00210    0.00871    0.01369
O1W   4    0.116591    0.706407    0.978351    11.00000    0.07639    0.18983 =
         0.11596   -0.02245    0.02740    0.00063
AFIX   3
H1WA  2    0.178821    0.735537    0.945551    11.00000   -1.20000
H1WB  2    0.142901    0.704317    1.037731    11.00000   -1.20000
AFIX   0
N1    3    0.258136    0.625968    0.708573    11.00000    0.04505    0.04510 =
         0.04308   -0.00245    0.00510    0.00135
N2    3    0.211155    0.436552    0.627981    11.00000    0.04503    0.03975 =
         0.04370   -0.00037    0.00002    0.00302
N3    3    0.293313    0.194433    0.372707    11.00000    0.03915    0.04881 =
         0.04802   -0.00953    0.00623   -0.00251
N4    3    0.493163    0.172808    0.323512    11.00000    0.04527    0.04778 =
         0.04514   -0.00059    0.00876    0.00259
C1    1    0.137054    0.578327    0.733181    11.00000    0.04147    0.05528 =
         0.04622    0.00083    0.00818    0.00474
AFIX  43
H1A   2    0.084126    0.619895    0.777098    11.00000   -1.20000
AFIX   0
C2    1    0.298906    0.537579    0.644383    11.00000    0.04389    0.04355 =
         0.04766   -0.00291    0.00697   -0.00057
AFIX  43
H2A   2    0.378213    0.544878    0.614629    11.00000   -1.20000
AFIX   0
C3    1    0.107229    0.462221    0.683774    11.00000    0.04029    0.05217 =
         0.05178    0.00645    0.00291   -0.00340
AFIX  43
H3A   2    0.030978    0.409625    0.686864    11.00000   -1.20000
AFIX   0
C4    1    0.221548    0.324357    0.558028    11.00000    0.05847    0.03879 =
         0.05359   -0.00514   -0.00080    0.00292
AFIX  23
H4A   2    0.174579    0.244303    0.579703    11.00000   -1.20000
H4B   2    0.313689    0.299328    0.554215    11.00000   -1.20000
AFIX   0
C5    1    0.164582    0.366560    0.459510    11.00000    0.04661    0.05199 =
         0.04859   -0.00282    0.00622    0.00601
AFIX  23
H5A   2    0.216511    0.442034    0.436281    11.00000   -1.20000
H5B   2    0.075218    0.399891    0.465136    11.00000   -1.20000
AFIX   0
C6    1    0.161586    0.251385    0.386065    11.00000    0.03662    0.06960 =
         0.06044   -0.01702    0.00400    0.00034
AFIX  23
H6A   2    0.104554    0.178468    0.406825    11.00000   -1.20000
H6B   2    0.124133    0.285821    0.324653    11.00000   -1.20000
AFIX   0
C7    1    0.343524    0.075197    0.410502    11.00000    0.06032    0.05130 =
         0.06136    0.00437    0.01713   -0.00566
AFIX  43
H7A   2    0.301085    0.014089    0.449758    11.00000   -1.20000
AFIX   0
C8    1    0.385469    0.249766    0.320379    11.00000    0.04668    0.04929 =
         0.05143    0.00130    0.00941    0.00310
AFIX  43
H8A   2    0.375314    0.331769    0.286156    11.00000   -1.20000
AFIX   0
C9    1    0.466845    0.062224    0.380234    11.00000    0.05736    0.04608 =
         0.05703    0.00115    0.00882    0.00626
AFIX  43
H9A   2    0.524534   -0.010118    0.395462    11.00000   -1.20000
HKLF 4
REM  a in P2(1)/c
REM R1 =  0.0296 for   2473 Fo > 4sig(Fo)  and  0.0433 for all   3162 data
REM    154 parameters refined using      0 restraints
END
WGHT      0.0414      0.5448
REM Highest difference peak  0.550,  deepest hole -0.233,  1-sigma level  0.055
Q1    1   0.0413  0.5120  1.0221  11.00000  0.05    0.55
Q2    1   0.3155  0.8111  0.8949  11.00000  0.05    0.37
Q3    1   0.1975  0.9283  0.7453  11.00000  0.05    0.28
Q4    1   0.0767  0.7741  0.9146  11.00000  0.05    0.27
Q5    1   0.2798  0.6787  0.7134  11.00000  0.05    0.24
Q6    1   0.1965  0.6235  0.7084  11.00000  0.05    0.23
Q7    1   0.5543  0.1776  0.2974  11.00000  0.05    0.23
Q8    1   0.2194  0.3864  0.6013  11.00000  0.05    0.22
Q9    1   0.2781  0.5957  0.6765  11.00000  0.05    0.21
Q10   1   0.2576  0.6358  0.6749  11.00000  0.05    0.20
Q11   1   0.3336  0.7479  0.7836  11.00000  0.05    0.20
Q12   1   0.3445  0.8255  0.8412  11.00000  0.05    0.19
Q13   1   0.3328  0.7989  0.6862  11.00000  0.05    0.19
Q14   1   0.4373  0.1888  0.3027  11.00000  0.05    0.19
Q15   1   0.3992  0.0446  0.3647  11.00000  0.05    0.17
Q16   1   0.2427  1.0196  0.7401  11.00000  0.05    0.17
Q17   1   0.1062  0.7394  1.0067  11.00000  0.05    0.16
Q18   1   0.2626  0.9733  0.6737  11.00000  0.05    0.16
Q19   1   0.3078  0.1366  0.4002  11.00000  0.05    0.16
Q20   1   0.1657  0.4527  0.6390  11.00000  0.05    0.16
;
