# Supplementary material for: Bis[μ-1,3-bis­(1H-imidazol-1-yl)propane-κ2 N 3:N 3′]bis­(di­chlorido­zinc) dihydrate
Source: Acta Crystallogr Sect E Struct Rep Online. 2014 Apr 16;70(Pt 5):m184. doi: 10.1107/S1600536814008162 (PMC4011251; doi:10.1107/S1600536814008162)
Supplement: Supplementary file 2 [file e-70-0m184-Isup2.hkl]

# 
# h,k,l, Fc-squared, Fo-squared, sigma(Fo-squared) and status flag 
# 
data_I
_shelx_title ' a in P2(1)/c' 
_shelx_refln_list_code          4 
_shelx_F_calc_maximum      201.85 
_exptl_crystal_F_000       672.00 
_reflns_d_resolution_high  0.7671 
 
loop_ 
 _symmetry_equiv_pos_as_xyz 
 'x, y, z' 
 '-x, y+1/2, -z+1/2' 
 '-x, -y, -z' 
 'x, -y-1/2, z-1/2' 
 
_cell_length_a    10.1378 
_cell_length_b     9.7173 
_cell_length_c    13.8801 
_cell_angle_alpha  90.000 
_cell_angle_beta   93.704 
_cell_angle_gamma  90.000 
 
_shelx_F_squared_multiplier     1.000 
 
loop_ 
 _refln_index_h 
 _refln_index_k 
 _refln_index_l 
 _refln_F_squared_calc 
 _refln_F_squared_meas 
 _refln_F_squared_sigma 
 _refln_observed_status 
   1   0   0     8211.37     7380.72    129.74 o 
   2   0   0    23689.45    22797.42    303.77 o 
   3   0   0       48.83       69.59      2.85 o 
   4   0   0     8678.33     8519.79     81.34 o 
   5   0   0      114.04       80.65      3.00 o 
   6   0   0     4144.37     4270.54     45.23 o 
   7   0   0     2530.07     2612.99     29.52 o 
   8   0   0        5.37        1.71      6.13 o 
   9   0   0      361.23      407.74     13.66 o 
  10   0   0        6.41       14.73      5.54 o 
  11   0   0        4.90        9.83      5.92 o 
  12   0   0       22.76       39.88      9.35 o 
  13   0   0      118.02      159.27     16.11 o 
   1   1   0     4025.64     4263.13     50.18 o 
   2   1   0    11196.69    11397.62    103.19 o 
   3   1   0     3291.50     3257.15     26.16 o 
   4   1   0     3097.92     3360.83     24.59 o 
   5   1   0     3709.94     3546.41     24.93 o 
   6   1   0      527.77      519.44      6.23 o 
   7   1   0       10.36       11.93      2.10 o 
   8   1   0      893.40      925.11     13.11 o 
   9   1   0      134.24      110.32      8.07 o 
  10   1   0      288.40      297.32      9.60 o 
  11   1   0      293.35      330.28     10.55 o 
  12   1   0      105.68      110.13      7.58 o 
  13   1   0       25.38       23.23      6.36 o 
   0   2   0     7177.55     6791.21     94.63 o 
   1   2   0     6751.01     7634.45     80.94 o 
   2   2   0      166.23      173.09      3.06 o 
   3   2   0     8927.71     9149.50     75.32 o 
   4   2   0     6891.27     6754.14     49.49 o 
   5   2   0      356.60      393.28      5.03 o 
   6   2   0      861.97      912.91     11.08 o 
   7   2   0       47.89       59.61      3.59 o 
   8   2   0      358.90      370.13     10.52 o 
   9   2   0        8.55        7.28      3.55 o 
  10   2   0      432.50      457.81     10.83 o 
  11   2   0       16.58       17.19      5.03 o 
  12   2   0      285.94      260.37     18.47 o 
  13   2   0        4.04       11.02      7.48 o 
   1   3   0       57.11       54.47      2.19 o 
   2   3   0     2041.97     2258.17     22.37 o 
   3   3   0     1468.17     1519.94     14.32 o 
   4   3   0      959.30      934.66     10.11 o 
   5   3   0      526.79      539.39      6.71 o 
   6   3   0       70.50       71.37      3.61 o 
   7   3   0      131.05      144.45      5.64 o 
   8   3   0     1362.02     1437.52     24.80 o 
   9   3   0      104.09      113.07      6.36 o 
  10   3   0      145.67      150.18      7.36 o 
  11   3   0       95.86      102.13      8.09 o 
  12   3   0       29.27       21.84      5.82 o 
   0   4   0     1438.90     1457.15     37.07 o 
   1   4   0       45.02       55.42      2.85 o 
   2   4   0      555.16      494.92      6.15 o 
   3   4   0        5.86        0.81      1.29 o 
   4   4   0      283.50      312.99      5.31 o 
   5   4   0       74.66       65.01      4.38 o 
   6   4   0      208.82      192.78      5.66 o 
   7   4   0      150.43      155.35      5.57 o 
   8   4   0      157.85      165.05      6.01 o 
   9   4   0       92.35       88.64      6.16 o 
  10   4   0       69.78       54.88      7.08 o 
  11   4   0        5.40        4.88      5.30 o 
  12   4   0       30.49       21.84      5.76 o 
   1   5   0      218.73      237.93      4.86 o 
   2   5   0     2134.06     2195.36     20.88 o 
   3   5   0     1250.83     1218.44     12.82 o 
   4   5   0       94.99       82.09      4.09 o 
   5   5   0       13.64       12.26      3.19 o 
   6   5   0       29.16       25.66      3.84 o 
   7   5   0      340.37      360.37     12.64 o 
   8   5   0        7.44       -0.67      3.87 o 
   9   5   0      129.32      124.71      7.01 o 
  10   5   0        0.27        3.22      6.69 o 
  11   5   0       20.64       18.68      7.47 o 
  12   5   0        0.11       -5.77      7.18 o 
   0   6   0     2399.22     2415.28     35.45 o 
   1   6   0     1192.43     1182.82     13.47 o 
   2   6   0      148.70      146.05      4.80 o 
   3   6   0      659.24      648.53      9.36 o 
   4   6   0       24.64       21.49      2.67 o 
   5   6   0       14.38        9.60      3.21 o 
   6   6   0       24.91       16.39      4.32 o 
   7   6   0      332.89      302.96     10.10 o 
   8   6   0        0.27       -4.44      4.44 o 
   9   6   0       39.44       24.55      6.71 o 
  10   6   0       25.30       14.75      6.42 o 
  11   6   0        9.24       11.66      7.31 o 
   1   7   0     2462.12     2485.53     32.99 o 
   2   7   0     1801.35     1829.56     26.01 o 
   3   7   0      300.82      291.39      7.36 o 
   4   7   0        2.13        3.56      3.03 o 
   5   7   0     1606.55     1536.62     22.35 o 
   6   7   0      810.80      809.96     17.33 o 
   7   7   0      249.80      270.85     10.36 o 
   8   7   0       36.20       38.21      6.55 o 
   9   7   0       20.11       23.93      8.21 o 
  10   7   0        0.30        3.23      8.35 o 
   0   8   0     3494.88     3557.67     58.54 o 
   1   8   0     1125.64     1172.87     17.62 o 
   2   8   0       71.70       65.98      5.02 o 
   3   8   0      949.39      992.10     26.68 o 
   4   8   0      420.59      456.76     11.86 o 
   5   8   0       74.59       79.98      7.66 o 
   6   8   0      479.26      519.78     13.50 o 
   7   8   0      308.45      289.64      9.76 o 
   8   8   0        3.27       -1.80      4.93 o 
   9   8   0      195.04      195.96     11.16 o 
  10   8   0        8.31        8.69      6.31 o 
   1   9   0      116.17      122.66      7.30 o 
   2   9   0      637.81      646.78     17.50 o 
   3   9   0      787.90      781.93     24.38 o 
   4   9   0      273.99      317.19     16.33 o 
   5   9   0      914.89      930.25     24.42 o 
   6   9   0        2.32       -6.85      6.85 o 
   7   9   0        1.34       -4.33      6.09 o 
   8   9   0       28.79       22.80      7.56 o 
   9   9   0      134.35      122.83     12.93 o 
   0  10   0       98.76      114.75     19.57 o 
   1  10   0      137.48      143.12     26.34 o 
   2  10   0       44.08       43.47      8.67 o 
   3  10   0      652.12      646.03     23.83 o 
   4  10   0       74.04       77.22     10.84 o 
   5  10   0       58.31       49.28     10.16 o 
   6  10   0       95.71      100.73     12.26 o 
   7  10   0       60.28       51.71     20.61 o 
   8  10   0        0.08       -9.13      9.13 o 
   1  11   0      475.77      436.60     24.72 o 
   2  11   0      104.49      113.70     15.21 o 
   3  11   0       20.39       19.19      9.05 o 
   4  11   0        0.64        1.81      8.07 o 
   5  11   0       44.31       50.54     10.93 o 
   6  11   0       89.74       92.74     13.43 o 
   0  12   0       34.29       34.70     16.42 o 
   1  12   0        3.04        2.89      9.59 o 
   2  12   0       59.65       56.69     14.21 o 
   3  12   0       22.56       25.74     10.09 o 
   4  12   0        0.40       -2.06      9.58 o 
 -13   1   1        4.62       -2.55      5.37 o 
 -12   1   1       26.75       22.08      5.43 o 
 -11   1   1        0.56        8.15      4.63 o 
 -10   1   1        2.43        0.41      3.87 o 
  -9   1   1       24.61       25.98      4.06 o 
  -8   1   1      360.41      355.98     10.22 o 
  -7   1   1      159.45      175.53      4.98 o 
  -6   1   1     4786.21     4886.84     35.62 o 
  -5   1   1     2530.16     2542.71     19.13 o 
  -4   1   1      259.31      235.05      3.54 o 
  -3   1   1      114.43       91.76      3.13 o 
  -2   1   1       41.55       20.60      1.56 o 
  -1   1   1      327.30      187.69      3.12 o 
   0   1   1      411.64      295.31      5.07 o 
   1   1   1      411.35      357.88      4.66 o 
   2   1   1     2686.56     3012.40     27.25 o 
   3   1   1        1.52       -0.06      1.07 o 
   4   1   1     1502.20     1574.90     11.62 o 
   5   1   1      174.30      165.76      3.01 o 
   6   1   1     1036.46     1099.63      9.81 o 
   7   1   1      790.68      839.93      9.44 o 
   8   1   1       91.02       93.85      6.28 o 
   9   1   1      225.23      253.24      8.29 o 
  10   1   1       14.78       12.33      3.90 o 
  11   1   1       62.16       74.88      6.53 o 
  12   1   1       42.41       32.65      6.71 o 
  13   1   1       14.06       12.78      7.13 o 
 -13   2   1       51.00       32.62      6.78 o 
 -12   2   1        2.78        8.74      5.27 o 
 -11   2   1       10.06       10.80      4.76 o 
 -10   2   1       12.38        3.20      3.75 o 
  -9   2   1      362.41      370.11     12.57 o 
  -8   2   1        7.82        6.15      3.04 o 
  -7   2   1     2898.71     3005.55     29.02 o 
  -6   2   1     1435.19     1348.10     17.15 o 
  -5   2   1      196.46      190.90      4.18 o 
  -4   2   1      194.71      154.69      3.41 o 
  -3   2   1     5090.80     4971.87     42.15 o 
  -2   2   1     9867.47     9998.52     90.69 o 
  -1   2   1     7656.74     7743.40     70.52 o 
   0   2   1    16133.77    17184.50    177.59 o 
   1   2   1     5499.11     5949.13     51.71 o 
   2   2   1     7986.96     8523.03     73.46 o 
   3   2   1      200.74      190.81      3.28 o 
   4   2   1     2199.44     2262.84     17.76 o 
   5   2   1        3.90        6.88      1.21 o 
   6   2   1     2354.34     2537.22     20.94 o 
   7   2   1     1166.97     1168.43     12.32 o 
   8   2   1      359.68      387.21      8.16 o 
   9   2   1      274.88      292.38      8.17 o 
  10   2   1       25.77       19.67      4.61 o 
  11   2   1        6.74       -2.55      4.45 o 
  12   2   1       57.96       78.34      7.38 o 
 -12   3   1        7.06       -2.83      4.86 o 
 -11   3   1      267.43      279.48     12.17 o 
 -10   3   1      101.39      102.46      6.55 o 
  -9   3   1      468.67      483.33     15.23 o 
  -8   3   1      414.71      381.09      8.24 o 
  -7   3   1      201.99      213.09      5.65 o 
  -6   3   1      293.56      285.31      8.74 o 
  -5   3   1    14925.79    15241.26    115.05 o 
  -4   3   1     4968.49     4869.72     40.42 o 
  -3   3   1     5809.77     5810.53     50.30 o 
  -2   3   1     8867.90     8965.67     89.89 o 
  -1   3   1     4875.79     4517.55     37.73 o 
   0   3   1     1531.29     1828.38     18.17 o 
   1   3   1      288.50      351.16      4.91 o 
   2   3   1    12228.72    12476.36    104.93 o 
   3   3   1     3728.27     4046.07     36.93 o 
   4   3   1     2150.31     2075.55     19.20 o 
   5   3   1      290.15      283.77      5.24 o 
   6   3   1       13.13       11.37      2.26 o 
   7   3   1       10.31        6.44      2.84 o 
   8   3   1      440.86      445.39      8.65 o 
   9   3   1       96.26      102.19      7.60 o 
  10   3   1      134.03      134.99      7.34 o 
  11   3   1      338.75      394.90     12.19 o 
  12   3   1       30.89       29.52      6.17 o 
 -12   4   1      116.94       99.69      7.04 o 
 -11   4   1        0.26        2.39      5.67 o 
 -10   4   1      427.20      432.47     16.97 o 
  -9   4   1        8.09        8.02      3.79 o 
  -8   4   1      437.54      424.47      9.70 o 
  -7   4   1      597.58      600.24     12.32 o 
  -6   4   1     3223.60     3203.47     34.91 o 
  -5   4   1      740.36      757.53     11.13 o 
  -4   4   1     4361.24     4244.70     38.34 o 
  -3   4   1    10408.40    10317.19     87.45 o 
  -2   4   1      797.30      681.88      8.83 o 
  -1   4   1     4370.30     4251.88     50.41 o 
   0   4   1     7407.45     7566.81     70.02 o 
   1   4   1     7884.48     8340.07     68.88 o 
   2   4   1        2.37        2.45      1.30 o 
   3   4   1     7458.41     7570.06     67.04 o 
   4   4   1      952.32      980.69     11.41 o 
   5   4   1     1408.58     1529.74     18.14 o 
   6   4   1      494.14      481.72      9.54 o 
   7   4   1       15.01       12.07      3.01 o 
   8   4   1        1.70        1.65      3.07 o 
   9   4   1      404.87      466.75     13.38 o 
  10   4   1      215.69      230.34     10.81 o 
  11   4   1      178.72      191.36     12.62 o 
  12   4   1      131.93      130.21     10.00 o 
 -12   5   1       23.58        8.87      7.09 o 
 -11   5   1      130.46      126.90     15.90 o 
 -10   5   1      137.36      127.79     10.85 o 
  -9   5   1      148.28      169.28     11.00 o 
  -8   5   1     1243.72     1292.31     25.34 o 
  -7   5   1      340.74      334.88     10.33 o 
  -6   5   1     1595.00     1559.40     25.19 o 
  -5   5   1     3548.04     3496.17     45.14 o 
  -4   5   1      805.71      858.50     13.75 o 
  -3   5   1       41.34       36.27      3.14 o 
  -2   5   1     4566.24     4522.84     42.13 o 
  -1   5   1    11661.59    11790.62    103.10 o 
   0   5   1       18.52       26.14      2.14 o 
   1   5   1     3680.88     3716.63     33.28 o 
   2   5   1     1854.24     1934.95     18.22 o 
   3   5   1      755.65      696.07      8.57 o 
   4   5   1       12.01        8.81      2.11 o 
   5   5   1     1055.08     1039.65     14.78 o 
   6   5   1      476.72      475.84      9.51 o 
   7   5   1      276.66      291.42      8.15 o 
   8   5   1      719.15      775.28     13.66 o 
   9   5   1      112.11      120.46      7.69 o 
  10   5   1      113.21      114.78     10.51 o 
  11   5   1      234.19      258.67     16.96 o 
  12   5   1       58.30       55.46      7.54 o 
 -11   6   1       12.57       10.28      7.82 o 
 -10   6   1      103.81       93.78      9.70 o 
  -9   6   1      311.47      361.61     19.53 o 
  -8   6   1       25.12        5.31      7.32 o 
  -7   6   1      717.44      697.69     15.50 o 
  -6   6   1      336.50      327.10     10.02 o 
  -5   6   1        3.77        6.81      3.24 o 
  -4   6   1      132.54      121.02      4.62 o 
  -3   6   1     1087.38     1053.34     13.73 o 
  -2   6   1     3908.81     4009.05     40.47 o 
  -1   6   1      612.74      589.27      9.08 o 
   0   6   1     9968.80    10394.36     98.59 o 
   1   6   1      526.37      578.72      8.70 o 
   2   6   1      358.86      356.55      7.94 o 
   3   6   1      185.83      192.11      5.75 o 
   4   6   1      581.48      601.14      9.77 o 
   5   6   1       42.79       39.24      3.86 o 
   6   6   1     1240.69     1200.98     25.55 o 
   7   6   1     1037.70     1024.17     16.10 o 
   8   6   1      220.39      227.38      9.72 o 
   9   6   1      238.00      249.33      8.64 o 
  10   6   1        4.31        9.55      6.16 o 
  11   6   1       31.48       32.82      8.02 o 
 -10   7   1        5.72       12.98      8.19 o 
  -9   7   1        9.46       12.14      6.51 o 
  -8   7   1       62.01       50.27      6.69 o 
  -7   7   1      114.18      120.02      8.02 o 
  -6   7   1       59.86       57.16      5.94 o 
  -5   7   1      536.31      524.21     11.47 o 
  -4   7   1      382.12      379.56      7.84 o 
  -3   7   1       46.89       42.68      3.85 o 
  -2   7   1      797.61      811.45     12.29 o 
  -1   7   1       26.64       15.99      3.51 o 
   0   7   1       85.56       91.68      7.78 o 
   1   7   1      181.40      178.14      5.66 o 
   2   7   1      910.60      902.34     13.55 o 
   3   7   1        1.51        1.55      2.59 o 
   4   7   1      868.74      856.45     16.23 o 
   5   7   1      132.98      141.72      9.54 o 
   6   7   1        0.85       -3.03      3.17 o 
   7   7   1        3.70        3.72      4.31 o 
   8   7   1       79.54       83.31      7.01 o 
   9   7   1       83.35       93.88      9.33 o 
  10   7   1       16.24       13.52      6.62 o 
 -10   8   1       50.73       70.77     14.19 o 
  -9   8   1        4.92       11.38      6.48 o 
  -8   8   1       27.87       26.75      6.44 o 
  -7   8   1       35.60       29.17      5.77 o 
  -6   8   1       99.09      106.62      7.82 o 
  -5   8   1      242.90      232.29      8.35 o 
  -4   8   1       71.54       71.54     11.57 o 
  -3   8   1      548.59      542.55     16.84 o 
  -2   8   1       61.91       65.27      5.76 o 
  -1   8   1       37.15       32.73      4.49 o 
   0   8   1       72.46       65.78      5.10 o 
   1   8   1      311.81      318.32      8.61 o 
   2   8   1      119.67      113.28      5.84 o 
   3   8   1     1419.42     1417.45     21.05 o 
   4   8   1        1.13       -1.96      4.39 o 
   5   8   1      145.39      158.32      9.65 o 
   6   8   1       12.56       12.41      5.74 o 
   7   8   1        0.92       -0.26      5.45 o 
   8   8   1       15.96       17.70      4.53 o 
   9   8   1        6.34        4.15      5.73 o 
  10   8   1       81.40       71.34     12.95 o 
  -9   9   1        3.53       -5.70      6.04 o 
  -8   9   1       27.68       22.00      5.60 o 
  -7   9   1        4.84        0.17      4.33 o 
  -6   9   1      101.96       97.07     12.26 o 
  -5   9   1       96.29       94.29     11.09 o 
  -4   9   1        7.54       13.18      9.81 o 
  -3   9   1        0.07        6.78      6.30 o 
  -2   9   1        1.74       -3.05      4.90 o 
  -1   9   1        5.98        5.26      5.46 o 
   0   9   1       44.43       52.92      5.89 o 
   1   9   1        3.15        3.96      4.70 o 
   2   9   1      111.73      105.66      8.08 o 
   3   9   1       19.36       20.93      6.30 o 
   4   9   1        3.35        1.72      5.80 o 
   5   9   1       27.47       22.41      6.94 o 
   6   9   1       15.98       12.87      6.45 o 
   7   9   1       12.57       13.09      6.73 o 
   8   9   1       51.74       53.10     19.54 o 
   9   9   1        0.76       -2.35      7.32 o 
  -8  10   1       25.41       33.85     11.05 o 
  -7  10   1        1.96       -1.60      8.89 o 
  -6  10   1       15.62       13.51      9.06 o 
  -5  10   1       94.24       84.08     14.10 o 
  -4  10   1       17.20       17.15      8.33 o 
  -3  10   1      465.28      480.05     40.66 o 
  -2  10   1        9.02        1.84      7.26 o 
  -1  10   1      134.54      137.58     11.70 o 
   0  10   1      174.68      169.59     16.04 o 
   1  10   1      376.90      385.98     17.60 o 
   2  10   1       13.96       21.61      8.41 o 
   3  10   1       24.68       22.27      8.16 o 
   4  10   1       11.53        0.21      6.44 o 
   5  10   1        3.93       -2.31      6.55 o 
   6  10   1        6.46        2.47      9.05 o 
   7  10   1        7.88       -5.35      7.42 o 
   8  10   1        1.82       -1.70     17.16 o 
  -6  11   1       20.31       11.08      9.49 o 
  -5  11   1      116.84      105.95     13.23 o 
  -4  11   1      113.83      107.33     12.92 o 
  -3  11   1       20.98       16.92      8.62 o 
  -2  11   1      257.52      279.64     21.69 o 
  -1  11   1      118.31      122.38     15.44 o 
   0  11   1        0.10        9.08      9.32 o 
   1  11   1       57.75       37.23     11.56 o 
   2  11   1      146.64      162.92     24.11 o 
   3  11   1        5.17        6.54      8.23 o 
   4  11   1       68.03       74.47     11.65 o 
   5  11   1        3.66       -3.39      8.50 o 
   6  11   1        4.57        7.76      9.39 o 
  -4  12   1       31.03       26.39     10.44 o 
  -3  12   1       68.66       90.48     21.09 o 
  -2  12   1       56.62       52.42     13.07 o 
  -1  12   1       17.63       27.71     11.52 o 
   0  12   1      233.08      278.63     24.15 o 
   1  12   1       28.27       40.41     12.81 o 
   2  12   1       34.32       14.66     13.80 o 
   3  12   1       49.67       35.25     10.48 o 
   4  12   1       40.00       18.79     17.54 o 
 -13   0   2       87.51      103.02     12.58 o 
 -12   0   2        4.87        6.80      7.88 o 
 -11   0   2        0.25       -0.70      7.01 o 
 -10   0   2      933.02      891.93     36.80 o 
  -9   0   2     1662.91     1630.78     32.07 o 
  -8   0   2      690.37      688.40     17.86 o 
  -7   0   2     4174.39     3801.52     58.88 o 
  -6   0   2     2145.16     1976.31     23.60 o 
  -5   0   2     1734.70     2106.84     25.66 o 
  -4   0   2      288.48      292.57      7.22 o 
  -3   0   2    31933.98    31475.52    332.37 o 
  -2   0   2    25722.46    28089.08    347.12 o 
  -1   0   2     3584.01     4048.76     66.41 o 
   0   0   2    20235.28    20177.00    318.21 o 
   1   0   2     3379.35     3559.98     53.84 o 
   2   0   2     1424.09     1297.37     15.74 o 
   3   0   2      854.39     1145.27     12.28 o 
   4   0   2      575.07      588.86      7.75 o 
   5   0   2       14.61       16.90      2.18 o 
   6   0   2     5586.06     5424.06     52.31 o 
   7   0   2     1457.49     1477.80     18.09 o 
   8   0   2      887.90      850.03     21.53 o 
   9   0   2      329.34      341.26     12.57 o 
  10   0   2        9.16       11.06      5.56 o 
  11   0   2       58.55       68.24      8.29 o 
  12   0   2      220.93      245.88     15.03 o 
  13   0   2      432.44      548.26     34.99 o 
 -13   1   2        8.28        8.77      6.07 o 
 -12   1   2      157.36      157.85      9.39 o 
 -11   1   2      450.02      484.23     29.28 o 
 -10   1   2       26.27       32.11      4.58 o 
  -9   1   2       85.10       90.40      5.65 o 
  -8   1   2     2058.48     2003.91     28.41 o 
  -7   1   2     2565.51     2573.92     28.48 o 
  -6   1   2     3174.68     3109.23     28.68 o 
  -5   1   2     9936.89     9982.81     77.18 o 
  -4   1   2     5748.69     5708.95     43.46 o 
  -3   1   2     3386.02     3669.98     28.74 o 
  -2   1   2     6327.97     6282.47     53.69 o 
  -1   1   2    10096.07    10470.64     93.62 o 
   0   1   2     2009.86     1937.96     20.57 o 
   1   1   2    11482.71    12248.88    120.73 o 
   2   1   2     1478.75     1384.64     14.37 o 
   3   1   2      889.18      863.68      8.09 o 
   4   1   2      739.95      670.44      6.32 o 
   5   1   2      273.35      268.50      3.89 o 
   6   1   2      208.88      247.58      4.51 o 
   7   1   2     1344.65     1313.38     15.51 o 
   8   1   2     1124.22     1223.04     22.30 o 
   9   1   2      553.30      603.23     11.73 o 
  10   1   2      268.75      287.29      8.77 o 
  11   1   2      833.03      873.83     23.46 o 
  12   1   2       66.46       82.05      7.51 o 
 -13   2   2       53.98       36.65      6.69 o 
 -12   2   2      136.71      154.97      8.72 o 
 -11   2   2      250.28      223.73      8.59 o 
 -10   2   2      866.60      912.64     18.45 o 
  -9   2   2       20.39       20.75      5.20 o 
  -8   2   2      265.17      252.25      7.64 o 
  -7   2   2     1279.88     1239.88     15.57 o 
  -6   2   2     3446.70     3338.36     28.56 o 
  -5   2   2     1511.18     1484.29     14.08 o 
  -4   2   2     2678.66     2512.40     22.02 o 
  -3   2   2    14352.20    14841.89    119.04 o 
  -2   2   2      460.24      602.56      6.62 o 
  -1   2   2      192.99      317.11      4.36 o 
   0   2   2       16.18       15.71      1.21 o 
   1   2   2    40744.76    39209.87    382.27 o 
   2   2   2        8.79        2.67      1.69 o 
   3   2   2     9974.34    10271.29     75.68 o 
   4   2   2        6.90        8.21      1.32 o 
   5   2   2      264.90      253.51      3.85 o 
   6   2   2      907.32      908.83      9.40 o 
   7   2   2      392.19      398.25      6.58 o 
   8   2   2       66.68       62.36      3.87 o 
   9   2   2      790.46      849.81     13.61 o 
  10   2   2      413.54      446.24     12.27 o 
  11   2   2      113.55      104.57      8.61 o 
  12   2   2      195.08      182.58     11.61 o 
 -12   3   2       17.93       10.82      5.10 o 
 -11   3   2      151.79      178.23      8.12 o 
 -10   3   2       87.74       76.64      5.71 o 
  -9   3   2        8.64        8.12      3.41 o 
  -8   3   2      302.22      294.22      7.55 o 
  -7   3   2      311.25      321.37      6.56 o 
  -6   3   2        2.08        5.19      1.76 o 
  -5   3   2      288.98      240.71      6.24 o 
  -4   3   2     1264.08     1279.77     11.59 o 
  -3   3   2        1.65        2.40      1.29 o 
  -2   3   2     2851.27     2835.35     27.61 o 
  -1   3   2        4.83       10.52      1.55 o 
   0   3   2      413.40      474.13      5.87 o 
   1   3   2     2057.98     2123.16     19.74 o 
   2   3   2     2896.23     2796.53     25.30 o 
   3   3   2       33.68       50.49      2.24 o 
   4   3   2     1978.35     1968.02     17.78 o 
   5   3   2      430.27      454.01      6.49 o 
   6   3   2      105.20      104.50      5.31 o 
   7   3   2      155.30      182.73      5.45 o 
   8   3   2      636.85      655.14     11.48 o 
   9   3   2       57.33       65.04      5.83 o 
  10   3   2       30.98       31.14      5.43 o 
  11   3   2       59.50       72.04      6.96 o 
  12   3   2       20.43       -0.71      6.58 o 
 -12   4   2        7.42        6.32      6.75 o 
 -11   4   2       28.68       27.74      6.19 o 
 -10   4   2        7.61        3.82      5.02 o 
  -9   4   2      236.91      241.24     10.06 o 
  -8   4   2        6.27        5.08      3.89 o 
  -7   4   2      465.62      439.72     10.04 o 
  -6   4   2       36.21       62.60      5.56 o 
  -5   4   2      423.29      448.21      7.86 o 
  -4   4   2       88.04      118.69      4.21 o 
  -3   4   2        3.49        2.40      1.65 o 
  -2   4   2      341.49      358.05      5.70 o 
  -1   4   2      266.29      305.51      7.75 o 
   0   4   2     1053.31     1002.06     11.21 o 
   1   4   2       44.88       29.89      1.93 o 
   2   4   2      192.76      210.28      7.98 o 
   3   4   2        6.33       10.48      1.87 o 
   4   4   2      563.06      603.64      8.94 o 
   5   4   2      383.87      377.79      7.06 o 
   6   4   2      385.12      382.47      8.15 o 
   7   4   2       92.81       85.86      4.96 o 
   8   4   2      280.25      265.14      8.80 o 
   9   4   2       12.13       16.93      5.16 o 
  10   4   2       53.69       66.09      8.57 o 
  11   4   2       51.06       56.23      7.38 o 
  12   4   2        0.50       11.31      7.46 o 
 -12   5   2       16.46       11.07      7.29 o 
 -11   5   2       56.52       45.83      7.73 o 
 -10   5   2        8.64       13.24      6.06 o 
  -9   5   2      248.63      243.74     17.27 o 
  -8   5   2        7.93        9.07      4.47 o 
  -7   5   2       86.79       90.36      5.92 o 
  -6   5   2       39.39       29.06      3.85 o 
  -5   5   2      722.75      733.18     12.46 o 
  -4   5   2     1357.62     1369.85     17.05 o 
  -3   5   2       17.10       20.76      2.45 o 
  -2   5   2        5.32        4.58      1.89 o 
  -1   5   2      769.78      840.99     10.60 o 
   0   5   2     1470.76     1425.36     15.41 o 
   1   5   2      290.22      292.91      5.35 o 
   2   5   2      208.08      187.84      3.99 o 
   3   5   2       71.59      108.36      3.88 o 
   4   5   2        2.18        3.04      1.59 o 
   5   5   2      413.90      435.16      8.65 o 
   6   5   2        5.86        1.23      2.62 o 
   7   5   2       21.85       18.27      3.38 o 
   8   5   2       81.91       88.03      5.33 o 
   9   5   2        0.47        0.44      4.62 o 
  10   5   2       18.84       19.46      5.53 o 
  11   5   2       23.01       32.66      6.94 o 
 -11   6   2       37.13       33.90      8.73 o 
 -10   6   2       31.46       25.34      7.55 o 
  -9   6   2       67.60       64.77      8.56 o 
  -8   6   2       26.04       42.59     12.32 o 
  -7   6   2      991.74      976.28     19.15 o 
  -6   6   2      512.12      467.37     12.15 o 
  -5   6   2       46.00       54.30      6.12 o 
  -4   6   2        6.33        3.28      3.98 o 
  -3   6   2      993.79      913.80     12.94 o 
  -2   6   2      475.71      440.04      8.03 o 
  -1   6   2      427.22      461.33      7.52 o 
   0   6   2      506.29      513.90      7.83 o 
   1   6   2      156.89      163.72      4.36 o 
   2   6   2        0.53        1.19      1.86 o 
   3   6   2       95.20      112.67      4.95 o 
   4   6   2        0.82       -2.54      2.54 o 
   5   6   2      185.43      192.31      6.67 o 
   6   6   2      494.70      484.36      9.55 o 
   7   6   2      113.53      104.71      6.29 o 
   8   6   2      231.74      224.24     11.66 o 
   9   6   2      225.92      226.23      8.60 o 
  10   6   2       21.03       21.66      5.31 o 
  11   6   2        0.10        9.34      5.40 o 
 -10   7   2       76.19       75.49     12.26 o 
  -9   7   2        9.90       11.04      6.34 o 
  -8   7   2     1074.86     1064.99     25.59 o 
  -7   7   2      261.40      253.74     10.81 o 
  -6   7   2     1233.71     1160.06     25.03 o 
  -5   7   2     1619.02     1591.36     27.78 o 
  -4   7   2     1135.38     1111.40     19.12 o 
  -3   7   2      175.86      168.55      5.95 o 
  -2   7   2     1119.22     1107.12     19.53 o 
  -1   7   2     1403.55     1412.46     17.51 o 
   0   7   2       11.74        3.23      2.26 o 
   1   7   2     1094.41     1100.37     14.38 o 
   2   7   2      357.34      349.40      8.35 o 
   3   7   2       19.05       22.12      3.43 o 
   4   7   2       83.75       84.62      6.47 o 
   5   7   2       70.39       82.55      6.94 o 
   6   7   2       13.40        7.18      5.01 o 
   7   7   2      460.60      493.17     11.47 o 
   8   7   2       95.40      106.94     11.54 o 
   9   7   2        3.39        9.80      6.87 o 
  10   7   2        4.18        1.85      6.06 o 
 -10   8   2      134.90      123.24     11.37 o 
  -9   8   2      112.82      125.10     10.54 o 
  -8   8   2        6.77        2.72      5.87 o 
  -7   8   2      208.55      203.29     10.88 o 
  -6   8   2      711.78      686.75     16.59 o 
  -5   8   2       31.60       35.41      5.16 o 
  -4   8   2      349.61      365.98     11.65 o 
  -3   8   2      789.65      803.01     16.28 o 
  -2   8   2      609.08      593.67     15.54 o 
  -1   8   2      147.22      136.21      6.67 o 
   0   8   2      711.35      734.63     13.21 o 
   1   8   2      133.28      133.38      6.58 o 
   2   8   2      129.24      126.81      7.51 o 
   3   8   2      214.06      213.32     11.00 o 
   4   8   2      670.23      607.07     15.88 o 
   5   8   2      420.07      444.74     18.89 o 
   6   8   2     1229.53     1193.99     25.23 o 
   7   8   2       50.93       56.99      7.69 o 
   8   8   2       23.54       23.55      6.91 o 
   9   8   2       65.10       72.38      9.37 o 
  -9   9   2      150.21      144.21      9.83 o 
  -8   9   2      129.39      129.97      9.06 o 
  -7   9   2       59.42       59.57      6.75 o 
  -6   9   2        8.74        9.84      5.01 o 
  -5   9   2     1652.42     1657.84     33.74 o 
  -4   9   2      670.09      693.02     18.33 o 
  -3   9   2      408.22      412.07     17.52 o 
  -2   9   2      331.04      332.10     15.67 o 
  -1   9   2      177.90      181.95      9.54 o 
   0   9   2      179.03      182.68     12.32 o 
   1   9   2      281.11      272.05     11.35 o 
   2   9   2     1413.81     1361.45     26.47 o 
   3   9   2       20.27       13.15      6.80 o 
   4   9   2      583.18      583.27     18.39 o 
   5   9   2       39.70       39.44     11.42 o 
   6   9   2        0.50        0.99      5.75 o 
   7   9   2       11.27        3.92      6.50 o 
   8   9   2      274.92      289.84     14.64 o 
   9   9   2       39.78       27.18      9.18 o 
  -8  10   2        0.03       11.47     15.04 o 
  -7  10   2       65.61       59.37     11.36 o 
  -6  10   2      140.93      179.75     15.72 o 
  -5  10   2       14.97       11.52      8.72 o 
  -4  10   2       37.02       36.87      8.91 o 
  -3  10   2      153.41      183.14     30.29 o 
  -2  10   2       39.09       30.29      8.54 o 
  -1  10   2       25.14       18.31      8.86 o 
   0  10   2      275.14      299.67     15.75 o 
   1  10   2      217.42      206.20     21.70 o 
   2  10   2       91.17       98.18     12.72 o 
   3  10   2      518.60      530.74     18.35 o 
   4  10   2      163.56      140.26     11.50 o 
   5  10   2       29.93       21.12      7.59 o 
   6  10   2      199.73      184.55     13.54 o 
   7  10   2       71.16       55.01      9.89 o 
  -6  11   2       17.56       16.73     11.46 o 
  -5  11   2        6.10        9.70      9.55 o 
  -4  11   2       80.62       73.31     11.69 o 
  -3  11   2        5.50       11.97      8.49 o 
  -2  11   2      473.15      459.73     25.70 o 
  -1  11   2      323.14      342.18     22.23 o 
   0  11   2       17.78       30.01     10.55 o 
   1  11   2      121.89      140.22     13.05 o 
   2  11   2        3.12       -7.45      7.45 o 
   3  11   2        0.93       -3.10      7.42 o 
   4  11   2        0.84       -1.81      7.13 o 
   5  11   2      139.03      134.05     14.21 o 
   6  11   2       80.48       75.82     10.81 o 
  -3  12   2       13.33       10.60     10.65 o 
  -2  12   2       20.04        9.71     15.86 o 
  -1  12   2       50.88       26.15     21.55 o 
   0  12   2       85.78       94.31     15.37 o 
   1  12   2        8.36       10.55     10.62 o 
   2  12   2       73.78       74.16     12.43 o 
   3  12   2       61.26       57.43     12.00 o 
 -13   1   3       23.52       14.81      6.49 o 
 -12   1   3       34.06       28.84      6.24 o 
 -11   1   3        2.00       -4.67      5.36 o 
 -10   1   3       79.57       89.97      8.24 o 
  -9   1   3       22.46       18.67      4.49 o 
  -8   1   3     2535.45     2478.77     32.74 o 
  -7   1   3      175.10      170.59      5.46 o 
  -6   1   3     1794.63     1872.14     18.96 o 
  -5   1   3       98.95      101.17      2.47 o 
  -4   1   3     1725.06     1610.38     14.20 o 
  -3   1   3     5893.79     6387.75     52.96 o 
  -2   1   3     1683.16     1803.48     16.81 o 
  -1   1   3     1260.31     1095.32     12.57 o 
   0   1   3      144.54      104.95      2.64 o 
   1   1   3     4912.40     5318.29     54.21 o 
   2   1   3     1555.70     1496.02     15.66 o 
   3   1   3       44.24       47.71      1.67 o 
   4   1   3       18.33       25.52      1.39 o 
   5   1   3     1669.11     1582.63     13.48 o 
   6   1   3       23.95       23.34      2.08 o 
   7   1   3     2305.34     2296.91     22.65 o 
   8   1   3      313.74      351.93      7.31 o 
   9   1   3        0.75        5.63      3.35 o 
  10   1   3        5.08       -1.99      4.32 o 
  11   1   3       11.54       18.80      6.61 o 
  12   1   3       29.12       31.16      6.71 o 
 -12   2   3       21.42       19.08      6.02 o 
 -11   2   3       32.86       44.06      5.25 o 
 -10   2   3      416.97      434.79     11.37 o 
  -9   2   3      756.03      744.55     13.61 o 
  -8   2   3        2.52        7.36      4.54 o 
  -7   2   3     1033.59      959.69     13.77 o 
  -6   2   3      962.84      930.84     10.34 o 
  -5   2   3      294.76      258.81      5.12 o 
  -4   2   3      214.61      187.24      3.49 o 
  -3   2   3     1239.31     1215.17     11.30 o 
  -2   2   3      433.36      413.21      4.90 o 
  -1   2   3     1596.53     1706.64     16.29 o 
   0   2   3      706.43      881.34      8.96 o 
   1   2   3      394.33      414.55      6.31 o 
   2   2   3       68.52       94.60      2.71 o 
   3   2   3      881.84      890.96      8.99 o 
   4   2   3      888.22      900.07      9.11 o 
   5   2   3      844.03      864.81      9.02 o 
   6   2   3     4862.42     4823.79     35.64 o 
   7   2   3      354.89      364.06      6.39 o 
   8   2   3      463.66      467.67      7.84 o 
   9   2   3       96.26       97.60      5.51 o 
  10   2   3       94.77      102.57      7.15 o 
  11   2   3       54.76       62.32      7.27 o 
  12   2   3      146.34      158.91     11.29 o 
 -12   3   3      169.70      168.59     10.43 o 
 -11   3   3      481.74      513.17     15.40 o 
 -10   3   3      195.29      186.61      9.79 o 
  -9   3   3      170.23      171.11      7.66 o 
  -8   3   3     1424.26     1425.55     30.91 o 
  -7   3   3     1319.09     1317.98     16.87 o 
  -6   3   3       40.31       34.35      2.94 o 
  -5   3   3     7810.70     7943.51     68.17 o 
  -4   3   3     6930.91     6893.44     56.21 o 
  -3   3   3       32.04       45.83      1.87 o 
  -2   3   3      454.83      373.53      5.22 o 
  -1   3   3       92.97      114.24      3.13 o 
   0   3   3       21.66       53.52      2.37 o 
   1   3   3     1910.91     1731.61     16.94 o 
   2   3   3     2185.48     2291.73     21.61 o 
   3   3   3      580.80      519.57      6.66 o 
   4   3   3     4067.75     3955.07     35.58 o 
   5   3   3      130.10      124.62      3.57 o 
   6   3   3      257.31      268.11      5.90 o 
   7   3   3      465.19      475.88      9.78 o 
   8   3   3     1663.03     1666.42     22.44 o 
   9   3   3      339.39      363.82     19.22 o 
  10   3   3      140.28      151.64     10.02 o 
  11   3   3      156.07      165.78     12.26 o 
  12   3   3       37.84       50.70      9.44 o 
 -12   4   3      194.46      182.50     12.88 o 
 -11   4   3      130.93      123.46      8.98 o 
 -10   4   3     1056.53     1115.90     22.14 o 
  -9   4   3      533.57      494.41     14.47 o 
  -8   4   3       15.30        2.32      4.24 o 
  -7   4   3     1437.11     1398.59     20.17 o 
  -6   4   3     5809.95     5704.77     56.61 o 
  -5   4   3     1226.98     1137.42     14.97 o 
  -4   4   3     2943.52     2928.60     26.09 o 
  -3   4   3     1474.94     1336.38     13.62 o 
  -2   4   3      213.17      258.60      4.30 o 
  -1   4   3      338.34      352.96      5.44 o 
   0   4   3     2039.42     2091.36     18.56 o 
   1   4   3     4164.91     4451.66     45.07 o 
   2   4   3     2026.74     1933.92     19.14 o 
   3   4   3     2957.91     2990.11     26.46 o 
   4   4   3      138.97      125.90      4.47 o 
   5   4   3     1276.32     1203.80     14.63 o 
   6   4   3     2070.06     2017.70     26.59 o 
   7   4   3      848.67      825.75     13.75 o 
   8   4   3       31.87       40.85      4.73 o 
   9   4   3     1397.95     1431.92     34.40 o 
  10   4   3      801.34      860.53     21.52 o 
  11   4   3       27.28       13.28      6.92 o 
  12   4   3       44.75       29.53      8.68 o 
 -12   5   3       30.15       35.18      8.51 o 
 -11   5   3      260.55      241.26     12.69 o 
 -10   5   3      196.15      194.07     11.26 o 
  -9   5   3      173.27      180.74     10.32 o 
  -8   5   3     1049.03     1074.09     22.79 o 
  -7   5   3      257.99      245.72      8.65 o 
  -6   5   3       71.40       73.14      5.32 o 
  -5   5   3     1164.38     1176.37     16.75 o 
  -4   5   3     4721.78     4669.90     44.20 o 
  -3   5   3      679.35      745.10      9.70 o 
  -2   5   3     2155.83     2120.85     19.34 o 
  -1   5   3     3940.01     3730.72     31.38 o 
   0   5   3      544.67      586.49      7.41 o 
   1   5   3     5700.75     5732.74     50.03 o 
   2   5   3       20.10       15.05      2.11 o 
   3   5   3      126.48      148.37      3.98 o 
   4   5   3      332.81      292.77      6.48 o 
   5   5   3     2078.69     2104.05     23.94 o 
   6   5   3        0.80        3.22      3.12 o 
   7   5   3     1131.52     1176.26     22.29 o 
   8   5   3      582.11      579.18     15.47 o 
   9   5   3       79.22       93.37      6.62 o 
  10   5   3       22.11       14.10      6.87 o 
  11   5   3      114.36      118.37     10.91 o 
 -11   6   3       10.83        6.25      6.85 o 
 -10   6   3      129.63      120.82      9.76 o 
  -9   6   3      432.66      438.95     17.05 o 
  -8   6   3       18.40       16.62      6.47 o 
  -7   6   3      588.21      614.52     16.50 o 
  -6   6   3      109.89      115.51      8.31 o 
  -5   6   3       85.17       76.18      5.97 o 
  -4   6   3       11.77       13.48      3.79 o 
  -3   6   3     2286.57     2305.88     25.65 o 
  -2   6   3     2447.05     2430.69     25.41 o 
  -1   6   3     1163.98     1180.98     14.13 o 
   0   6   3     1609.59     1597.04     17.71 o 
   1   6   3       25.94       22.83      2.40 o 
   2   6   3        1.83        3.08      2.34 o 
   3   6   3      847.65      787.76     13.05 o 
   4   6   3     1532.07     1506.85     18.37 o 
   5   6   3      179.54      171.03      8.21 o 
   6   6   3     1648.81     1678.65     23.35 o 
   7   6   3      413.81      398.06      9.86 o 
   8   6   3       54.03       52.39      5.07 o 
   9   6   3      132.03      127.37      7.12 o 
  10   6   3      104.44      106.42      9.09 o 
  11   6   3        9.17        4.13      5.94 o 
 -10   7   3        2.01        5.61      7.25 o 
  -9   7   3        3.30        5.48      6.64 o 
  -8   7   3      192.94      188.86     12.71 o 
  -7   7   3      365.78      378.67     14.63 o 
  -6   7   3        4.23        7.04      5.20 o 
  -5   7   3      720.61      722.27     18.12 o 
  -4   7   3      430.87      410.42     14.43 o 
  -3   7   3      222.31      248.62      6.75 o 
  -2   7   3      770.19      752.23     12.47 o 
  -1   7   3      627.59      619.34     10.20 o 
   0   7   3       62.18       56.00      3.58 o 
   1   7   3     1956.36     1942.43     22.65 o 
   2   7   3     1363.23     1400.19     17.81 o 
   3   7   3      116.60      120.61      6.04 o 
   4   7   3      240.14      243.80     12.29 o 
   5   7   3       97.18      112.15      6.61 o 
   6   7   3       62.02       66.37      7.05 o 
   7   7   3       42.73       51.48      6.77 o 
   8   7   3      183.59      181.86      8.64 o 
   9   7   3       68.37       65.52      9.76 o 
  10   7   3        4.95        4.48      8.87 o 
 -10   8   3        8.46       11.53      7.51 o 
  -9   8   3        1.51        0.64      6.94 o 
  -8   8   3       12.41        7.81      6.44 o 
  -7   8   3        9.21       12.32      5.79 o 
  -6   8   3       41.06       32.86      6.39 o 
  -5   8   3        1.12        2.59      5.14 o 
  -4   8   3      210.49      223.99      9.75 o 
  -3   8   3      183.27      181.40      8.02 o 
  -2   8   3      192.46      195.40      6.96 o 
  -1   8   3        7.96        6.13      2.91 o 
   0   8   3       21.58       17.24      3.21 o 
   1   8   3      469.67      505.34     10.62 o 
   2   8   3       82.02       88.07      5.15 o 
   3   8   3      362.30      373.24      9.19 o 
   4   8   3        1.78       -5.09      5.09 o 
   5   8   3       16.78       14.82      5.39 o 
   6   8   3       39.47       23.97      6.48 o 
   7   8   3       34.82       36.29      6.99 o 
   8   8   3       63.52       75.68      9.14 o 
   9   8   3       35.18       37.71      8.27 o 
  -9   9   3        0.85       -7.05      7.21 o 
  -8   9   3       13.15        4.47      5.71 o 
  -7   9   3       12.02       15.21      6.05 o 
  -6   9   3       21.70       14.39      5.73 o 
  -5   9   3        0.01        2.44      4.87 o 
  -4   9   3       12.15        6.97      4.63 o 
  -3   9   3      173.32      157.04      8.08 o 
  -2   9   3       83.03       79.10      5.92 o 
  -1   9   3        0.01        0.34      4.51 o 
   0   9   3        7.45        7.97      4.80 o 
   1   9   3       93.99      101.26      8.14 o 
   2   9   3        1.13       -0.08      4.70 o 
   3   9   3       33.31       35.12      7.41 o 
   4   9   3       22.57       26.47      6.90 o 
   5   9   3       36.14       22.25      6.29 o 
   6   9   3       23.58       19.61      6.79 o 
   7   9   3       38.54       39.74      7.58 o 
   8   9   3       27.95       44.35      8.71 o 
  -7  10   3        0.26       -1.60      5.49 o 
  -6  10   3       43.13       45.42      9.78 o 
  -5  10   3       54.55       48.77      5.91 o 
  -4  10   3       42.52       39.45     10.19 o 
  -3  10   3      138.79      105.16     11.76 o 
  -2  10   3       50.36       43.93      8.71 o 
  -1  10   3        4.97        1.86      7.87 o 
   0  10   3      145.43      134.48     11.98 o 
   1  10   3       22.07       20.25      6.78 o 
   2  10   3        8.14       17.46      6.74 o 
   3  10   3       70.28       97.22      9.69 o 
   4  10   3       62.35       43.91      8.28 o 
   5  10   3       86.06       77.81      9.79 o 
   6  10   3        0.21       -5.92      7.08 o 
   7  10   3        2.84       -0.23      7.98 o 
  -6  11   3        0.11        1.95      9.03 o 
  -5  11   3      169.23      148.05     15.11 o 
  -4  11   3      163.32      167.40     15.32 o 
  -3  11   3        0.11       -7.54      7.54 o 
  -2  11   3       62.77       68.16     26.74 o 
  -1  11   3       42.75       31.68     11.25 o 
   0  11   3       22.06       17.72     10.11 o 
   1  11   3      131.58      130.61     14.80 o 
   2  11   3       19.97       -0.75      6.92 o 
   3  11   3       53.15       51.97      9.24 o 
   4  11   3       31.81       31.55      8.72 o 
   5  11   3        0.74       -7.12      7.12 o 
   6  11   3        9.41       17.00     18.91 o 
  -3  12   3       34.89       29.42     11.76 o 
  -2  12   3       27.57        6.67     11.87 o 
  -1  12   3       42.84       29.68     12.28 o 
   0  12   3      132.02      165.68     18.57 o 
   1  12   3       10.02        1.11     14.50 o 
   2  12   3        9.57       18.66     10.11 o 
   3  12   3       52.42       55.39     11.64 o 
 -13   0   4      313.03      297.19     18.65 o 
 -12   0   4       80.12       55.73     10.04 o 
 -11   0   4        0.25       -0.45      6.62 o 
 -10   0   4     1417.45     1352.72     39.95 o 
  -9   0   4     2702.96     2586.64     82.94 o 
  -8   0   4       30.87       13.59     11.21 o 
  -7   0   4     1296.70     1330.22     29.87 o 
  -6   0   4     1760.99     1851.51     27.59 o 
  -5   0   4      239.10      204.44      5.19 o 
  -4   0   4     1482.58     1534.26     18.80 o 
  -3   0   4     2497.61     2643.42     29.60 o 
  -2   0   4     4096.65     4124.77     44.91 o 
  -1   0   4     7070.95     7067.67     92.24 o 
   0   0   4      200.28      200.71      5.31 o 
   1   0   4    20020.41    21975.16    273.61 o 
   2   0   4        6.65        7.18      2.12 o 
   3   0   4     3931.83     3721.16     44.29 o 
   4   0   4     5881.83     5822.62     62.38 o 
   5   0   4     1819.56     1794.68     20.93 o 
   6   0   4     2992.50     2887.28     38.35 o 
   7   0   4     1018.92     1014.81     19.07 o 
   8   0   4       61.02       75.76      7.02 o 
   9   0   4      469.55      473.35     17.48 o 
  10   0   4      862.90      876.40     42.12 o 
  11   0   4       35.88       42.30     11.82 o 
  12   0   4      296.74      256.43     15.60 o 
 -13   1   4        0.11        4.57     11.84 o 
 -12   1   4       89.05      111.14     12.92 o 
 -11   1   4      607.58      604.22     15.42 o 
 -10   1   4      492.24      530.77     18.33 o 
  -9   1   4      170.32      164.06      6.87 o 
  -8   1   4      789.65      807.49     14.77 o 
  -7   1   4      850.95      838.54     12.31 o 
  -6   1   4      525.80      556.77      8.34 o 
  -5   1   4     2430.34     2409.37     22.32 o 
  -4   1   4     3544.89     3756.92     30.96 o 
  -3   1   4       46.58       56.63      2.33 o 
  -2   1   4     1145.33     1189.37     10.29 o 
  -1   1   4     4140.10     4217.02     32.51 o 
   0   1   4     9410.69     9755.81     91.59 o 
   1   1   4    26774.24    27249.93    238.08 o 
   2   1   4      623.39      634.70      9.62 o 
   3   1   4       47.22       62.78      2.45 o 
   4   1   4     3654.22     3378.71     24.97 o 
   5   1   4     5403.37     5244.98     37.94 o 
   6   1   4       48.52       58.27      2.75 o 
   7   1   4     1672.07     1670.65     16.72 o 
   8   1   4     2209.33     2209.44     31.92 o 
   9   1   4      521.62      525.90     11.95 o 
  10   1   4        1.60       -1.22      4.34 o 
  11   1   4      107.66       87.29      7.41 o 
  12   1   4       85.34       84.89      8.53 o 
 -12   2   4       94.43      101.96     10.85 o 
 -11   2   4      199.15      205.12     11.92 o 
 -10   2   4      309.84      321.51      9.83 o 
  -9   2   4      688.43      649.55     13.18 o 
  -8   2   4      440.66      398.00      9.65 o 
  -7   2   4      765.75      799.71     11.13 o 
  -6   2   4     3181.88     3034.78     32.97 o 
  -5   2   4      589.60      563.43      6.76 o 
  -4   2   4     1508.64     1524.37     15.21 o 
  -3   2   4      771.91      731.28      7.23 o 
  -2   2   4        1.28        1.06      0.89 o 
  -1   2   4      668.16      608.08      6.45 o 
   0   2   4     4101.94     3940.85     36.71 o 
   1   2   4     8280.31     8526.50     84.59 o 
   2   2   4     2388.27     2369.70     25.95 o 
   3   2   4     6359.52     6218.39     50.01 o 
   4   2   4       24.48       28.64      1.91 o 
   5   2   4      503.49      465.65      6.40 o 
   6   2   4      464.26      487.58      7.11 o 
   7   2   4     1837.02     1754.94     17.23 o 
   8   2   4      114.45      130.50      4.95 o 
   9   2   4     1282.43     1268.66     21.52 o 
  10   2   4      213.58      197.67     14.51 o 
  11   2   4       47.31       38.14      7.50 o 
  12   2   4        2.78        6.39      6.65 o 
 -12   3   4       29.00       38.23      7.01 o 
 -11   3   4      139.01      146.36     11.43 o 
 -10   3   4        2.22        4.68      4.85 o 
  -9   3   4        3.17       -0.23      3.94 o 
  -8   3   4       25.05       13.47      4.88 o 
  -7   3   4      162.54      137.51      6.45 o 
  -6   3   4       16.19       22.52      2.85 o 
  -5   3   4     1939.13     2049.06     21.84 o 
  -4   3   4      133.84      129.84      3.19 o 
  -3   3   4      508.91      488.27      7.45 o 
  -2   3   4       40.23       41.61      1.87 o 
  -1   3   4      253.67      264.49      7.74 o 
   0   3   4      521.92      625.92      8.61 o 
   1   3   4     1685.08     1713.28     18.46 o 
   2   3   4     2695.65     2738.65     26.60 o 
   3   3   4       96.11      109.63      3.42 o 
   4   3   4     3592.51     3750.69     29.54 o 
   5   3   4      952.51      956.19     10.63 o 
   6   3   4       10.95        8.26      2.14 o 
   7   3   4      247.34      234.31      6.29 o 
   8   3   4      109.72      116.58      5.56 o 
   9   3   4        0.38        3.34      4.16 o 
  10   3   4        1.32        8.89      9.63 o 
  11   3   4       49.41       66.43      9.44 o 
  12   3   4        8.15       18.36      8.36 o 
 -12   4   4        3.90       -5.28      5.78 o 
 -11   4   4       79.09       75.41     13.20 o 
 -10   4   4       14.17       11.38      5.37 o 
  -9   4   4      408.78      406.07     12.64 o 
  -8   4   4      219.83      221.06      9.31 o 
  -7   4   4      556.29      534.11     10.66 o 
  -6   4   4        5.25        1.36      3.51 o 
  -5   4   4        3.48       -1.41      2.13 o 
  -4   4   4        2.61        3.72      1.48 o 
  -3   4   4      971.05     1026.45     10.27 o 
  -2   4   4      289.40      262.25      4.41 o 
  -1   4   4      374.50      344.69      6.00 o 
   0   4   4       57.89       74.14      3.04 o 
   1   4   4      183.84      181.13      4.64 o 
   2   4   4     1367.05     1380.02     14.58 o 
   3   4   4       31.93       34.73      3.07 o 
   4   4   4      330.78      313.87      7.48 o 
   5   4   4       48.15       42.11      2.61 o 
   6   4   4       30.57       31.49      3.02 o 
   7   4   4       17.57       14.46      3.17 o 
   8   4   4      138.07      145.11      6.56 o 
   9   4   4        2.47       -1.77      4.64 o 
  10   4   4       37.12       37.91      7.08 o 
  11   4   4       24.83       18.93      7.74 o 
 -11   5   4       43.08       59.75      8.48 o 
 -10   5   4        5.99       13.02      6.51 o 
  -9   5   4        7.07        3.12      5.11 o 
  -8   5   4       98.70       92.90      9.09 o 
  -7   5   4        2.34       -1.14      3.46 o 
  -6   5   4      311.54      311.10      9.14 o 
  -5   5   4      221.14      203.43      7.33 o 
  -4   5   4     1326.45     1374.30     16.19 o 
  -3   5   4        2.46        1.09      1.57 o 
  -2   5   4        1.93        0.77      1.45 o 
  -1   5   4     1190.77     1320.97     13.96 o 
   0   5   4       52.41       67.86      2.85 o 
   1   5   4       20.90       21.94      2.19 o 
   2   5   4      831.43      833.44     11.86 o 
   3   5   4      767.27      786.41     10.85 o 
   4   5   4      838.35      823.26     10.85 o 
   5   5   4      224.37      226.73      6.29 o 
   6   5   4        6.92        0.14      2.66 o 
   7   5   4       17.13        9.03      3.47 o 
   8   5   4      264.32      282.07     11.75 o 
   9   5   4        9.88       11.04      4.85 o 
  10   5   4       19.70       13.67      8.33 o 
  11   5   4        0.31       -5.73      5.73 o 
 -11   6   4        0.04       -6.20      6.20 o 
 -10   6   4      110.81      124.83     10.30 o 
  -9   6   4      409.86      394.05     17.52 o 
  -8   6   4       90.58       91.69      8.88 o 
  -7   6   4      138.58      123.61      7.86 o 
  -6   6   4      140.34      136.89      7.66 o 
  -5   6   4        0.34       -1.23      3.12 o 
  -4   6   4        1.92        1.04      2.65 o 
  -3   6   4       13.91       13.85      2.51 o 
  -2   6   4       11.02        2.30      1.85 o 
  -1   6   4      342.14      307.07      5.72 o 
   0   6   4      548.95      590.03     11.79 o 
   1   6   4       50.39       54.17      3.32 o 
   2   6   4      970.48      934.55     14.96 o 
   3   6   4      445.62      430.48      7.93 o 
   4   6   4      135.23      140.95      5.13 o 
   5   6   4       22.70       16.86      4.51 o 
   6   6   4     1009.48      975.33     16.41 o 
   7   6   4      557.96      557.88     18.17 o 
   8   6   4        1.18       -0.72      6.00 o 
   9   6   4       36.09       34.47      5.21 o 
  10   6   4      106.73      104.84      9.92 o 
  11   6   4       46.57       34.17      7.47 o 
 -10   7   4      158.18      160.21     12.84 o 
  -9   7   4       23.22       34.86      8.04 o 
  -8   7   4     1041.78     1047.84     26.38 o 
  -7   7   4       42.09       52.43      7.63 o 
  -6   7   4      204.57      196.73     12.71 o 
  -5   7   4        8.01        3.27      4.77 o 
  -4   7   4      758.78      714.37     16.10 o 
  -3   7   4      220.20      193.43      9.72 o 
  -2   7   4      869.68      874.95     13.96 o 
  -1   7   4       84.68       73.64      4.20 o 
   0   7   4     1030.07      979.02     17.69 o 
   1   7   4      727.04      753.64     11.90 o 
   2   7   4       76.45       68.97      4.75 o 
   3   7   4       69.13       66.75      3.95 o 
   4   7   4      253.55      272.92      7.63 o 
   5   7   4     1053.48     1055.77     20.61 o 
   6   7   4       30.92       29.29      5.22 o 
   7   7   4      566.87      565.91     14.90 o 
   8   7   4      151.16      147.03      9.47 o 
   9   7   4       40.89       30.70      7.46 o 
  10   7   4        2.43       12.54      8.45 o 
  -9   8   4      173.17      160.42     12.34 o 
  -8   8   4        3.84        6.25      5.92 o 
  -7   8   4       95.49      115.29      9.88 o 
  -6   8   4      435.85      418.01     20.56 o 
  -5   8   4        6.66        8.64      4.94 o 
  -4   8   4      749.82      740.43     24.13 o 
  -3   8   4       54.14       56.15      6.01 o 
  -2   8   4       57.36       60.21      5.74 o 
  -1   8   4       45.23       59.07      4.27 o 
   0   8   4      116.48      134.49      5.98 o 
   1   8   4       22.85       16.51      3.51 o 
   2   8   4      436.16      480.75     12.04 o 
   3   8   4     1674.79     1698.99     24.13 o 
   4   8   4      400.91      365.68     10.64 o 
   5   8   4      223.89      231.94     10.25 o 
   6   8   4      504.12      483.30     13.21 o 
   7   8   4      172.35      187.50      8.78 o 
   8   8   4        9.05       11.11      5.75 o 
   9   8   4       67.92       51.55     12.77 o 
  -8   9   4       93.00      113.46     18.13 o 
  -7   9   4      357.46      367.62     16.38 o 
  -6   9   4        0.89       -3.21      5.10 o 
  -5   9   4      806.50      877.58     21.14 o 
  -4   9   4      208.80      180.26      9.62 o 
  -3   9   4        0.69        7.17      4.33 o 
  -2   9   4      166.88      168.84      8.43 o 
  -1   9   4      737.84      711.17     17.20 o 
   0   9   4       19.81        9.30      4.34 o 
   1   9   4      744.60      777.33     16.24 o 
   2   9   4     1007.54     1007.20     18.32 o 
   3   9   4        0.23       -2.58      3.92 o 
   4   9   4      682.18      694.10     20.37 o 
   5   9   4      163.57      177.82     10.80 o 
   6   9   4        0.71        6.04      5.93 o 
   7   9   4       48.90       44.79      8.10 o 
   8   9   4      218.56      219.71     15.74 o 
  -7  10   4       53.89       59.56     13.25 o 
  -6  10   4      113.30      118.58      9.09 o 
  -5  10   4       11.15       22.82      5.98 o 
  -4  10   4      151.24      149.63      8.92 o 
  -3  10   4      133.37      123.92      8.17 o 
  -2  10   4        0.51       -3.06      7.91 o 
  -1  10   4       72.70       70.94      9.88 o 
   0  10   4      570.18      583.63     18.54 o 
   1  10   4      172.33      166.14     12.12 o 
   2  10   4      181.81      195.08     12.36 o 
   3  10   4      223.07      240.88     13.89 o 
   4  10   4       87.08       84.40      9.98 o 
   5  10   4        0.15       -3.24      6.85 o 
   6  10   4      190.44      210.93     14.28 o 
   7  10   4      143.63      128.02     11.20 o 
  -5  11   4       22.60       28.30     10.47 o 
  -4  11   4      194.90      179.01     15.65 o 
  -3  11   4        0.67       -8.32      8.32 o 
  -2  11   4      372.17      405.54     24.29 o 
  -1  11   4       93.32       82.98     14.19 o 
   0  11   4        7.31       16.01     12.61 o 
   1  11   4       25.61        5.14      7.11 o 
   2  11   4       33.43       11.22      7.46 o 
   3  11   4        6.42        4.19      7.13 o 
   4  11   4       31.96       25.22      8.71 o 
   5  11   4       81.39       63.76     10.74 o 
  -3  12   4       46.53       28.37     12.43 o 
  -2  12   4       25.53       26.43     12.12 o 
  -1  12   4       90.25      103.70     15.85 o 
   0  12   4       51.19       10.65     12.99 o 
   1  12   4        0.50       -7.92      9.68 o 
   2  12   4        6.97       -5.97      9.07 o 
 -12   1   5        5.97        1.00      5.78 o 
 -11   1   5       33.67       32.28      5.26 o 
 -10   1   5      279.43      259.20      9.02 o 
  -9   1   5        2.62       -2.10      3.23 o 
  -8   1   5      558.07      541.31     11.34 o 
  -7   1   5       26.31       27.89      3.19 o 
  -6   1   5        0.67        0.36      1.87 o 
  -5   1   5     1189.95     1321.03     14.13 o 
  -4   1   5      617.55      714.16      8.74 o 
  -3   1   5      304.39      276.23      4.42 o 
  -2   1   5     3843.73     3598.79     28.13 o 
  -1   1   5     1025.46     1172.58     10.51 o 
   0   1   5      586.04      639.99      8.28 o 
   1   1   5     1479.34     1442.06     15.91 o 
   2   1   5      169.00      170.28      3.60 o 
   3   1   5      686.33      658.43      7.79 o 
   4   1   5      251.72      238.54      3.99 o 
   5   1   5     3052.30     2994.95     22.29 o 
   6   1   5       12.46       10.61      2.12 o 
   7   1   5      840.93      858.24     11.08 o 
   8   1   5        5.39        2.90      3.15 o 
   9   1   5        2.06        4.88      3.93 o 
  10   1   5      164.60      159.49     10.80 o 
  11   1   5        1.97        7.53      5.58 o 
  12   1   5       21.73       20.87      6.57 o 
 -12   2   5       53.35       72.25      8.64 o 
 -11   2   5       28.16       32.14      6.77 o 
 -10   2   5      149.69      143.94     10.17 o 
  -9   2   5      900.94      885.39     28.02 o 
  -8   2   5       41.66       46.44      5.35 o 
  -7   2   5      634.53      602.98     11.28 o 
  -6   2   5      136.73      131.11      4.98 o 
  -5   2   5      447.84      478.86     10.55 o 
  -4   2   5      757.96      826.45      8.78 o 
  -3   2   5     1181.15     1062.14     10.50 o 
  -2   2   5       75.61       81.75      2.35 o 
  -1   2   5     6025.38     6089.37     48.15 o 
   0   2   5      137.28      114.86      2.89 o 
   1   2   5       42.41       33.81      1.85 o 
   2   2   5     2253.58     2220.56     21.96 o 
   3   2   5    13247.02    13337.96    100.97 o 
   4   2   5     1086.24     1059.19     10.03 o 
   5   2   5      273.29      278.12      4.76 o 
   6   2   5      637.88      627.23      8.73 o 
   7   2   5      394.59      409.31      8.04 o 
   8   2   5        0.03       -0.68      2.85 o 
   9   2   5       56.59       41.25      7.13 o 
  10   2   5      135.40      125.55     13.40 o 
  11   2   5       22.84       10.63      6.63 o 
  12   2   5       28.16       23.93      7.69 o 
 -12   3   5      149.93      154.58     11.78 o 
 -11   3   5      460.36      486.74     22.18 o 
 -10   3   5       26.43       28.65      5.65 o 
  -9   3   5       32.55       41.93      5.58 o 
  -8   3   5       15.56       23.48      4.81 o 
  -7   3   5      897.65      912.71     14.05 o 
  -6   3   5       82.62       72.79      4.21 o 
  -5   3   5     3747.06     3731.42     36.16 o 
  -4   3   5       44.69       52.81      2.21 o 
  -3   3   5      832.40      761.37      8.04 o 
  -2   3   5       75.59       71.17      3.25 o 
  -1   3   5      153.50      106.22      3.07 o 
   0   3   5      276.46      261.20      4.15 o 
   1   3   5     7792.89     7866.06     60.49 o 
   2   3   5    13174.35    13068.20     95.75 o 
   3   3   5       10.67       12.03      1.76 o 
   4   3   5     3835.00     3977.10     33.22 o 
   5   3   5     1735.39     1682.10     15.56 o 
   6   3   5      418.84      405.97      6.85 o 
   7   3   5      403.81      389.32      8.50 o 
   8   3   5      919.47      905.85     14.23 o 
   9   3   5      128.24      110.08      7.29 o 
  10   3   5        2.07        0.17      5.37 o 
  11   3   5       43.32       33.53      7.28 o 
  12   3   5        2.04       -0.20      6.89 o 
 -12   4   5      185.80      206.79     11.99 o 
 -11   4   5        0.29       -6.83      6.83 o 
 -10   4   5      490.99      479.84     14.74 o 
  -9   4   5      909.44      876.53     19.22 o 
  -8   4   5      339.73      336.44     12.84 o 
  -7   4   5      267.12      269.54      7.67 o 
  -6   4   5      955.11      964.98     14.17 o 
  -5   4   5      404.33      431.37      8.94 o 
  -4   4   5     2110.29     2134.51     19.43 o 
  -3   4   5      258.51      249.94      4.53 o 
  -2   4   5       63.15       87.43      3.19 o 
  -1   4   5     1098.00     1098.06     12.77 o 
   0   4   5     6727.51     6596.86     53.73 o 
   1   4   5      124.68      109.99      4.10 o 
   2   4   5     2887.69     2764.29     24.81 o 
   3   4   5     2443.25     2303.34     22.66 o 
   4   4   5     1179.04     1190.46     13.19 o 
   5   4   5       66.81       71.52      3.46 o 
   6   4   5      789.78      772.73     11.44 o 
   7   4   5     2190.19     2178.65     25.48 o 
   8   4   5      192.80      189.30      7.23 o 
   9   4   5      518.24      508.94     20.56 o 
  10   4   5      125.82      117.62     12.33 o 
  11   4   5        0.44       -3.86      6.85 o 
 -11   5   5      271.41      271.97     14.46 o 
 -10   5   5       93.94       87.93      9.22 o 
  -9   5   5      121.55      115.40      9.61 o 
  -8   5   5      204.03      222.85      9.93 o 
  -7   5   5       49.95       46.54      5.52 o 
  -6   5   5        2.89        6.28      3.08 o 
  -5   5   5      685.16      686.44     15.29 o 
  -4   5   5     1737.44     1773.41     18.82 o 
  -3   5   5       59.24       67.27      2.93 o 
  -2   5   5     5014.19     5042.91     41.24 o 
  -1   5   5     1046.43     1090.13     11.99 o 
   0   5   5     2079.87     2260.84     20.43 o 
   1   5   5     3716.11     3696.91     32.36 o 
   2   5   5     3223.71     3179.44     41.85 o 
   3   5   5      374.81      398.04      7.70 o 
   4   5   5     2207.36     2314.16     22.15 o 
   5   5   5     2822.72     2783.53     27.85 o 
   6   5   5        2.35        6.92      3.40 o 
   7   5   5      386.92      400.55     13.75 o 
   8   5   5      308.20      320.59      9.68 o 
   9   5   5       91.13       84.05      6.80 o 
  10   5   5       12.08        7.38      5.96 o 
  11   5   5       47.46       35.99      7.54 o 
 -11   6   5       20.32       27.80      7.74 o 
 -10   6   5      161.49      154.01     10.98 o 
  -9   6   5      202.15      213.49     11.65 o 
  -8   6   5        0.09        6.28      5.31 o 
  -7   6   5      164.03      163.22     11.03 o 
  -6   6   5      661.51      663.01     15.18 o 
  -5   6   5       66.50       64.37      4.70 o 
  -4   6   5      445.29      425.63      9.37 o 
  -3   6   5     2178.49     2248.78     23.16 o 
  -2   6   5      307.94      292.54      5.79 o 
  -1   6   5     3152.14     3162.75     28.90 o 
   0   6   5     1564.66     1491.66     16.51 o 
   1   6   5       30.35       27.16      3.25 o 
   2   6   5      296.94      280.03      7.48 o 
   3   6   5     1599.97     1586.09     20.05 o 
   4   6   5      948.69      933.29     13.14 o 
   5   6   5        9.81       11.47      3.27 o 
   6   6   5      534.89      565.73     17.23 o 
   7   6   5      126.74      143.75     10.82 o 
   8   6   5        5.45        4.50      6.69 o 
   9   6   5        9.53        6.55      7.61 o 
  10   6   5      178.78      188.99     13.01 o 
 -10   7   5       12.79       10.81      6.92 o 
  -9   7   5        2.05        6.09      6.18 o 
  -8   7   5      254.61      275.10     12.51 o 
  -7   7   5      125.62      137.08     11.01 o 
  -6   7   5       15.41       18.53      6.05 o 
  -5   7   5       42.81       43.64      9.03 o 
  -4   7   5      351.73      345.08     10.58 o 
  -3   7   5       24.38       19.24      4.10 o 
  -2   7   5     1109.42     1150.51     15.29 o 
  -1   7   5      974.76      994.18     15.98 o 
   0   7   5       70.63       55.11      3.58 o 
   1   7   5      310.27      324.55      7.84 o 
   2   7   5      567.69      581.01     10.68 o 
   3   7   5        4.00        3.24      2.71 o 
   4   7   5      122.11      133.93      6.53 o 
   5   7   5       69.10       64.49      8.84 o 
   6   7   5      128.42      109.76      7.44 o 
   7   7   5       15.92        8.08      6.69 o 
   8   7   5      177.88      197.46     17.74 o 
   9   7   5        6.94       -1.23      6.87 o 
  10   7   5       19.13       24.22      8.39 o 
  -9   8   5        1.47        5.23      7.50 o 
  -8   8   5        3.63       -6.27      6.27 o 
  -7   8   5       90.58       76.06      9.15 o 
  -6   8   5      306.23      318.35     13.90 o 
  -5   8   5        4.41        2.89      4.96 o 
  -4   8   5      333.41      315.11     21.94 o 
  -3   8   5       27.81       18.96      4.66 o 
  -2   8   5       20.30       18.96      3.68 o 
  -1   8   5      101.54       96.57      5.21 o 
   0   8   5      107.08       99.38      5.60 o 
   1   8   5      456.81      444.35     10.34 o 
   2   8   5       12.50       15.12      3.88 o 
   3   8   5        1.98        6.17      3.44 o 
   4   8   5        8.62       10.18      4.31 o 
   5   8   5       21.20       11.86      4.82 o 
   6   8   5        0.53       -4.51      4.51 o 
   7   8   5       52.26       58.20      8.64 o 
   8   8   5        1.11       -1.51      6.79 o 
   9   8   5       56.28       56.50      8.81 o 
  -8   9   5        0.02       -3.40      6.57 o 
  -7   9   5        1.99       -3.66      6.86 o 
  -6   9   5        5.95        5.80      5.86 o 
  -5   9   5       66.55       86.50     10.09 o 
  -4   9   5        1.04        4.32      9.27 o 
  -3   9   5        5.62        1.68      4.74 o 
  -2   9   5       28.34       25.49      6.38 o 
  -1   9   5       14.44       13.76      3.98 o 
   0   9   5      140.46      126.19      7.39 o 
   1   9   5       63.27       62.47      6.76 o 
   2   9   5        0.87        2.80      3.74 o 
   3   9   5        0.14       -2.57      4.42 o 
   4   9   5        1.19       -1.35      4.43 o 
   5   9   5       16.83       20.35      5.24 o 
   6   9   5        2.13       -2.68      5.25 o 
   7   9   5        3.14       -8.83      9.24 o 
   8   9   5        2.49        7.39     11.32 o 
  -7  10   5        3.77        4.30      8.54 o 
  -6  10   5       17.69       12.78      6.41 o 
  -5  10   5       34.77       45.16      7.82 o 
  -4  10   5      163.53      155.38      9.80 o 
  -3  10   5        0.42       -3.49      5.00 o 
  -2  10   5      100.40      100.00      9.88 o 
  -1  10   5        1.07        0.07      4.48 o 
   0  10   5       51.29       66.73      6.19 o 
   1  10   5        1.35       -4.19      4.19 o 
   2  10   5      462.03      493.54     17.66 o 
   3  10   5      128.90      142.97     13.98 o 
   4  10   5        4.26       10.76      7.26 o 
   5  10   5       14.98       20.47      7.74 o 
   6  10   5        1.36       -3.09      8.50 o 
  -5  11   5       47.12       39.37      6.88 o 
  -4  11   5       23.26       26.74     10.89 o 
  -3  11   5       19.61       10.38     10.83 o 
  -2  11   5       64.78       39.96     14.13 o 
  -1  11   5        1.24        9.44      9.85 o 
   0  11   5       28.69       37.91      8.83 o 
   1  11   5       71.07       91.90     12.95 o 
   2  11   5      169.45      162.89     13.45 o 
   3  11   5        2.19        0.96      7.34 o 
   4  11   5       48.54       54.28     10.08 o 
   5  11   5       31.39       28.36      9.14 o 
  -2  12   5       19.38        1.35     10.72 o 
  -1  12   5      120.99      118.94     24.81 o 
   0  12   5      142.30      139.16     30.40 o 
   1  12   5        0.88        0.12      9.37 o 
 -12   0   6      191.12      197.97     13.23 o 
 -11   0   6       24.56       21.96      7.04 o 
 -10   0   6      934.66      863.08     30.92 o 
  -9   0   6      470.69      516.72     15.48 o 
  -8   0   6       13.14        9.00      7.15 o 
  -7   0   6      657.43      664.55     15.73 o 
  -6   0   6     1175.12     1209.38     19.96 o 
  -5   0   6       16.50       16.39      2.52 o 
  -4   0   6     3814.39     4026.76     43.93 o 
  -3   0   6    13063.03    12617.22    129.08 o 
  -2   0   6      313.82      343.67      7.34 o 
  -1   0   6    14561.69    15013.87    168.66 o 
   0   0   6     6511.28     6164.31     79.61 o 
   1   0   6      330.60      308.36      8.53 o 
   2   0   6     1059.20     1227.30     20.80 o 
   3   0   6     5691.13     5470.80     69.60 o 
   4   0   6     5657.54     5445.39     64.79 o 
   5   0   6      239.64      295.45      7.34 o 
   6   0   6      847.24      859.46     14.04 o 
   7   0   6      260.44      279.63      9.17 o 
   8   0   6        2.27       -4.59      4.59 o 
   9   0   6      230.08      235.36     12.79 o 
  10   0   6      536.73      491.52     19.34 o 
  11   0   6        3.12       10.61      8.23 o 
  12   0   6      156.70      188.52     23.20 o 
 -12   1   6       40.96       29.16      7.68 o 
 -11   1   6      151.21      146.50      8.07 o 
 -10   1   6       27.79       28.12      6.20 o 
  -9   1   6       52.81       41.13      5.07 o 
  -8   1   6      184.69      200.31      6.19 o 
  -7   1   6       12.49        4.76      3.47 o 
  -6   1   6      610.83      590.01     10.53 o 
  -5   1   6      763.85      741.08     10.63 o 
  -4   1   6      753.73      789.23     10.27 o 
  -3   1   6     2264.18     2302.30     20.09 o 
  -2   1   6    10916.89    10859.91     86.44 o 
  -1   1   6     2394.52     2261.38     20.87 o 
   0   1   6       97.25      112.64      3.36 o 
   1   1   6     6997.96     6818.69     64.08 o 
   2   1   6    10371.05    10327.66    101.28 o 
   3   1   6     1745.41     1756.27     18.26 o 
   4   1   6     1207.98     1216.88     11.90 o 
   5   1   6     3896.80     3764.41     32.02 o 
   6   1   6      542.01      551.22      7.83 o 
   7   1   6      132.79      122.16      4.87 o 
   8   1   6      419.50      430.19     10.56 o 
   9   1   6      137.67      127.27      7.05 o 
  10   1   6       31.05       24.10      6.04 o 
  11   1   6       46.67       44.43      8.07 o 
  12   1   6        0.51        0.35      6.90 o 
 -12   2   6      117.59      126.36     10.31 o 
 -11   2   6       44.31       45.95      7.32 o 
 -10   2   6       25.61       27.43      5.90 o 
  -9   2   6      427.73      389.93     11.76 o 
  -8   2   6      712.43      720.54     14.78 o 
  -7   2   6      733.47      697.45     14.58 o 
  -6   2   6      926.29      934.23     15.96 o 
  -5   2   6      197.55      154.62      4.44 o 
  -4   2   6     2568.04     2527.58     23.18 o 
  -3   2   6     4063.22     4346.40     38.33 o 
  -2   2   6      346.57      306.92      4.70 o 
  -1   2   6      961.60      939.21     10.53 o 
   0   2   6     6402.44     6333.51     54.32 o 
   1   2   6      196.89      150.02      5.24 o 
   2   2   6     4084.45     3953.91     39.51 o 
   3   2   6      593.04      620.41      8.98 o 
   4   2   6      220.34      189.61      4.04 o 
   5   2   6      158.90      147.66      4.05 o 
   6   2   6      254.52      237.40      5.21 o 
   7   2   6      341.23      346.24      8.26 o 
   8   2   6        0.12       -2.81      2.81 o 
   9   2   6      167.59      160.82      8.10 o 
  10   2   6       10.38       10.93      5.94 o 
  11   2   6        3.43        9.64      6.31 o 
 -12   3   6       14.07       17.32      7.66 o 
 -11   3   6       31.46       36.30      8.92 o 
 -10   3   6        1.02       -5.17      5.17 o 
  -9   3   6        8.70       15.94      6.62 o 
  -8   3   6      163.31      155.09      7.23 o 
  -7   3   6      186.90      198.02      6.69 o 
  -6   3   6      308.16      292.95      7.24 o 
  -5   3   6     1445.08     1471.03     18.95 o 
  -4   3   6      234.49      249.99      5.08 o 
  -3   3   6      878.71      920.54     10.75 o 
  -2   3   6      602.33      562.42      7.27 o 
  -1   3   6      141.93      109.12      3.02 o 
   0   3   6     1310.83     1394.71     13.29 o 
   1   3   6     4261.45     4218.25     34.09 o 
   2   3   6     9515.49     9679.65     74.30 o 
   3   3   6      503.42      479.01      6.86 o 
   4   3   6      403.05      440.68      7.85 o 
   5   3   6       45.18       34.83      2.31 o 
   6   3   6      459.72      477.95      7.54 o 
   7   3   6      156.99      162.35      5.96 o 
   8   3   6      254.63      238.38      7.46 o 
   9   3   6        5.44        5.11      4.17 o 
  10   3   6        0.28       -4.23      4.86 o 
  11   3   6       10.49       11.44      6.63 o 
 -12   4   6       20.90       27.76     14.17 o 
 -11   4   6        0.23       -2.69      5.64 o 
 -10   4   6       58.19       67.26      7.33 o 
  -9   4   6       82.48       70.34      7.15 o 
  -8   4   6        3.04       -0.05      3.83 o 
  -7   4   6      261.02      276.57      9.97 o 
  -6   4   6       40.36       39.49      4.44 o 
  -5   4   6       12.53       15.05      2.72 o 
  -4   4   6      584.00      597.14      8.72 o 
  -3   4   6       66.51       55.96      2.78 o 
  -2   4   6      431.39      485.13      7.18 o 
  -1   4   6       53.36       49.71      2.84 o 
   0   4   6      302.58      308.76      5.28 o 
   1   4   6        1.94        3.20      1.58 o 
   2   4   6     1167.42     1144.69     11.89 o 
   3   4   6       11.45       15.60      2.24 o 
   4   4   6      135.58      117.98      4.22 o 
   5   4   6      339.86      332.25      8.42 o 
   6   4   6      216.91      212.81      8.10 o 
   7   4   6      134.88      131.56      5.25 o 
   8   4   6        7.74        6.46      3.75 o 
   9   4   6       16.75        9.17      4.60 o 
  10   4   6       69.23       76.17      7.53 o 
  11   4   6        0.74        1.29      5.95 o 
 -11   5   6        0.06       -4.45      6.49 o 
 -10   5   6       86.19       72.88      8.54 o 
  -9   5   6      101.05      106.09      9.05 o 
  -8   5   6       18.62       22.27      5.97 o 
  -7   5   6      541.78      512.51     13.53 o 
  -6   5   6      158.62      144.45      6.83 o 
  -5   5   6      671.40      637.81     10.40 o 
  -4   5   6      209.90      221.67      5.88 o 
  -3   5   6       99.57       96.86      3.80 o 
  -2   5   6       47.62       55.74      2.99 o 
  -1   5   6       46.07       45.51      2.79 o 
   0   5   6      195.22      197.24      4.68 o 
   1   5   6     1224.45     1251.85     14.50 o 
   2   5   6     1005.33      976.64     12.17 o 
   3   5   6       72.80       69.92      3.76 o 
   4   5   6       24.53       26.98      3.42 o 
   5   5   6       81.87       74.53      4.38 o 
   6   5   6       30.83       22.99      4.40 o 
   7   5   6        2.21        0.23      5.67 o 
   8   5   6       36.17       30.60      7.96 o 
   9   5   6        9.63        0.65      6.98 o 
  10   5   6       12.48       17.21      5.34 o 
  11   5   6        6.22       -9.41     14.32 o 
 -11   6   6       17.10       32.93      8.49 o 
 -10   6   6       42.58       43.83      9.79 o 
  -9   6   6      100.50      106.71      9.49 o 
  -8   6   6       56.98       57.69      7.59 o 
  -7   6   6        1.30       -4.63      4.63 o 
  -6   6   6      347.74      336.36     11.16 o 
  -5   6   6       91.53       90.88      5.42 o 
  -4   6   6      500.99      517.61     14.81 o 
  -3   6   6     1710.08     1720.30     20.16 o 
  -2   6   6       26.16       19.30      2.33 o 
  -1   6   6     1649.10     1665.70     18.13 o 
   0   6   6      496.88      476.39      8.88 o 
   1   6   6        9.16        5.65      2.40 o 
   2   6   6      209.00      223.67      6.18 o 
   3   6   6      588.70      562.73     10.15 o 
   4   6   6      534.07      543.54     10.49 o 
   5   6   6      231.79      233.33     11.50 o 
   6   6   6      145.02      152.99     10.35 o 
   7   6   6      122.19      117.11     10.36 o 
   8   6   6       19.37        4.87      6.88 o 
   9   6   6       15.21       19.82      7.88 o 
  10   6   6        2.76        0.75      7.66 o 
 -10   7   6       29.99       15.20      7.32 o 
  -9   7   6       76.61       70.54      8.76 o 
  -8   7   6      194.66      201.46     14.26 o 
  -7   7   6       53.37       60.31      9.81 o 
  -6   7   6      142.84      134.38      8.89 o 
  -5   7   6       53.62       57.03      6.47 o 
  -4   7   6      154.91      158.06      7.53 o 
  -3   7   6      167.48      168.55      6.29 o 
  -2   7   6     1096.39     1117.79     23.01 o 
  -1   7   6      280.20      267.90      7.34 o 
   0   7   6       15.69       15.04      3.17 o 
   1   7   6      342.14      351.68      8.35 o 
   2   7   6     1121.54     1133.73     20.79 o 
   3   7   6      714.30      672.65     12.11 o 
   4   7   6      439.23      459.62     10.03 o 
   5   7   6      992.03      987.74     22.82 o 
   6   7   6       22.79        5.87      6.63 o 
   7   7   6       80.14       60.08      8.90 o 
   8   7   6       18.18        3.28      7.41 o 
   9   7   6       30.14       20.48      9.19 o 
  -9   8   6      101.63      108.08     11.76 o 
  -8   8   6        0.46       -0.58      7.38 o 
  -7   8   6      323.07      326.80     16.26 o 
  -6   8   6      239.43      271.35     22.49 o 
  -5   8   6      157.18      158.81     10.03 o 
  -4   8   6      770.08      822.41     20.17 o 
  -3   8   6      477.92      479.61     11.99 o 
  -2   8   6       17.22        6.19      3.67 o 
  -1   8   6      672.56      695.69     12.97 o 
   0   8   6     1450.96     1484.67     26.44 o 
   1   8   6      342.99      328.63     13.51 o 
   2   8   6      345.79      350.60      9.75 o 
   3   8   6     1441.91     1470.59     20.36 o 
   4   8   6      390.16      397.88     17.96 o 
   5   8   6        0.36        9.68      5.32 o 
   6   8   6       31.46       35.69      7.94 o 
   7   8   6       63.30       61.30     11.57 o 
   8   8   6        6.11       -3.18      7.49 o 
  -8   9   6       45.93       49.34     15.04 o 
  -7   9   6      158.93      141.08     17.44 o 
  -6   9   6       50.48       57.45      8.01 o 
  -5   9   6      506.55      511.32     16.70 o 
  -4   9   6        4.09        3.38      5.35 o 
  -3   9   6       22.96       19.43      5.68 o 
  -2   9   6      110.83      110.73      7.03 o 
  -1   9   6      625.01      618.33     15.03 o 
   0   9   6       57.72       43.68      6.17 o 
   1   9   6      543.59      611.96     15.18 o 
   2   9   6      558.09      570.07     23.56 o 
   3   9   6        3.80       10.15      5.15 o 
   4   9   6      167.28      163.75     10.45 o 
   5   9   6       96.60      113.73      8.86 o 
   6   9   6       18.55       16.06      7.63 o 
   7   9   6       53.91       44.87      8.85 o 
  -7  10   6       58.62       56.68     10.28 o 
  -6  10   6      120.82      108.89      9.80 o 
  -5  10   6        6.54        5.16      6.06 o 
  -4  10   6      253.66      259.44     12.19 o 
  -3  10   6      379.07      351.23     13.52 o 
  -2  10   6       21.92       25.91      6.87 o 
  -1  10   6      177.19      193.99      9.33 o 
   0  10   6      481.34      528.01     15.84 o 
   1  10   6       40.01       45.65      5.31 o 
   2  10   6       83.14       89.88      7.48 o 
   3  10   6       87.89      100.13     15.55 o 
   4  10   6       56.83       49.91      6.99 o 
   5  10   6        1.77       -9.79      9.79 o 
   6  10   6       80.63       80.29     17.41 o 
  -5  11   6       33.02       33.25      8.12 o 
  -4  11   6      180.55      187.95     21.99 o 
  -3  11   6        9.13        8.70      6.46 o 
  -2  11   6      111.83      135.10     21.23 o 
  -1  11   6       46.49       52.68     12.23 o 
   0  11   6        0.13        8.10      7.36 o 
   1  11   6       17.54        0.98      7.26 o 
   2  11   6       53.21       65.57      9.60 o 
   3  11   6       31.80       31.73      8.69 o 
   4  11   6       27.99       31.07     10.34 o 
 -12   1   7        0.64       -7.78     11.15 o 
 -11   1   7       29.88       35.33      6.46 o 
 -10   1   7       92.30       85.48      9.57 o 
  -9   1   7      189.90      176.22      8.93 o 
  -8   1   7      316.92      298.31     10.01 o 
  -7   1   7      784.30      735.78     13.80 o 
  -6   1   7       79.98       65.43      4.20 o 
  -5   1   7       13.31       11.37      2.32 o 
  -4   1   7     1691.78     1682.34     17.50 o 
  -3   1   7     1032.79     1025.30     10.68 o 
  -2   1   7     3721.00     3745.94     33.51 o 
  -1   1   7       16.63       25.72      1.80 o 
   0   1   7        5.80        2.19      1.47 o 
   1   1   7      114.06       92.77      4.12 o 
   2   1   7      442.02      395.23      7.39 o 
   3   1   7      420.54      385.95      6.47 o 
   4   1   7      749.07      741.52      9.13 o 
   5   1   7      249.50      260.15      5.48 o 
   6   1   7      228.36      233.00      5.63 o 
   7   1   7        1.82        1.59      2.66 o 
   8   1   7       78.55       73.33      5.65 o 
   9   1   7        1.47        0.62      4.03 o 
  10   1   7        2.76       10.05      5.32 o 
  11   1   7       26.77       24.83      7.45 o 
 -12   2   7       40.96       30.74      7.56 o 
 -11   2   7        0.07        8.61      7.00 o 
 -10   2   7      131.20      105.47      8.64 o 
  -9   2   7      195.79      193.01      8.80 o 
  -8   2   7       16.28       21.58      5.68 o 
  -7   2   7      776.69      770.31     15.54 o 
  -6   2   7      408.80      422.01     10.49 o 
  -5   2   7       36.22       39.23      3.03 o 
  -4   2   7     2504.33     2467.21     25.28 o 
  -3   2   7     4417.21     4370.14     37.39 o 
  -2   2   7      541.03      534.98      7.13 o 
  -1   2   7     1022.71      975.73     11.20 o 
   0   2   7     4243.17     4261.90     39.71 o 
   1   2   7     1977.37     1978.67     19.59 o 
   2   2   7      343.92      371.09      7.15 o 
   3   2   7     1646.58     1600.18     16.30 o 
   4   2   7      761.92      752.44     10.42 o 
   5   2   7       13.04       12.16      2.09 o 
   6   2   7       93.50       86.18      3.76 o 
   7   2   7       27.84       26.82      3.32 o 
   8   2   7       59.65       55.75      5.71 o 
   9   2   7        3.16        4.11      4.37 o 
  10   2   7       75.87       71.52      8.82 o 
  11   2   7        7.46       11.11      6.65 o 
 -12   3   7       64.68       60.10      9.22 o 
 -11   3   7       19.85       16.36      6.97 o 
 -10   3   7        4.47        0.24      5.26 o 
  -9   3   7      149.47      141.00      9.12 o 
  -8   3   7      819.17      786.46     17.60 o 
  -7   3   7       86.79       95.48      5.69 o 
  -6   3   7     2195.55     2173.86     26.48 o 
  -5   3   7     2101.69     2108.08     25.80 o 
  -4   3   7       17.15       18.97      2.35 o 
  -3   3   7      303.42      300.37      6.83 o 
  -2   3   7     1385.17     1238.72     15.72 o 
  -1   3   7     5995.92     5928.93     47.26 o 
   0   3   7     2252.57     2253.22     19.93 o 
   1   3   7     3419.71     3561.41     29.61 o 
   2   3   7     6725.27     6774.37     53.31 o 
   3   3   7      105.01       96.60      4.04 o 
   4   3   7      107.67      111.52      4.45 o 
   5   3   7      185.73      183.26      5.83 o 
   6   3   7      387.81      373.67      6.86 o 
   7   3   7      111.05      128.59      5.97 o 
   8   3   7      496.37      493.16     11.29 o 
   9   3   7        0.35       -4.09      4.09 o 
  10   3   7      188.90      199.18     10.06 o 
  11   3   7       37.59       40.20      7.72 o 
 -11   4   7       38.52       32.78      9.44 o 
 -10   4   7      161.71      160.44     20.63 o 
  -9   4   7       75.72       75.08      8.38 o 
  -8   4   7       34.36       28.63      5.14 o 
  -7   4   7      300.07      329.57      8.67 o 
  -6   4   7      507.14      487.37     10.43 o 
  -5   4   7       79.53       75.15      4.43 o 
  -4   4   7     5098.03     4984.65     49.14 o 
  -3   4   7     4763.77     4707.00     43.81 o 
  -2   4   7     1141.00     1143.18     13.16 o 
  -1   4   7      531.47      520.81      7.71 o 
   0   4   7     5716.92     5600.14     45.01 o 
   1   4   7      152.48      141.20      4.20 o 
   2   4   7      553.16      593.28      7.79 o 
   3   4   7      907.61      861.17     17.68 o 
   4   4   7     1763.40     1723.20     21.47 o 
   5   4   7        0.43        1.07      2.72 o 
   6   4   7      325.03      331.70     10.27 o 
   7   4   7       19.11        9.54      4.57 o 
   8   4   7       86.60       79.61      6.12 o 
   9   4   7      170.99      174.87      7.58 o 
  10   4   7        1.87       -4.96      4.96 o 
  11   4   7        0.62       -1.28      5.82 o 
 -11   5   7      147.33      164.86     12.12 o 
 -10   5   7        4.62        7.81      7.16 o 
  -9   5   7      238.32      226.91     13.29 o 
  -8   5   7      461.08      456.92     14.73 o 
  -7   5   7       94.33       89.04      7.15 o 
  -6   5   7      226.15      209.18      9.44 o 
  -5   5   7     1971.18     1993.58     23.90 o 
  -4   5   7     1013.42      981.35     14.16 o 
  -3   5   7      429.74      439.93      7.80 o 
  -2   5   7     2757.66     2808.01     26.16 o 
  -1   5   7     2806.82     2682.51     24.99 o 
   0   5   7       20.71       31.72      2.76 o 
   1   5   7     1256.92     1329.35     14.60 o 
   2   5   7     1454.12     1478.66     19.12 o 
   3   5   7      897.54      847.18     15.50 o 
   4   5   7      233.06      231.64      7.53 o 
   5   5   7      861.56      942.66     14.71 o 
   6   5   7        1.88       -2.29      3.86 o 
   7   5   7       71.80       78.98      9.72 o 
   8   5   7      218.56      222.87     10.42 o 
   9   5   7       61.95       61.27      8.20 o 
  10   5   7       87.17       85.94     11.18 o 
 -10   6   7      120.74      113.63     11.37 o 
  -9   6   7      232.85      244.37     12.74 o 
  -8   6   7        3.02        1.60      5.34 o 
  -7   6   7      278.82      292.57     12.17 o 
  -6   6   7      543.22      530.98     18.08 o 
  -5   6   7      328.22      336.29     11.71 o 
  -4   6   7      683.90      657.10     13.20 o 
  -3   6   7     3777.78     3764.02     35.58 o 
  -2   6   7       14.98        9.67      2.40 o 
  -1   6   7     1919.82     1918.44     21.83 o 
   0   6   7      619.89      612.60      9.51 o 
   1   6   7      255.73      273.62      6.66 o 
   2   6   7       32.59       34.23      3.36 o 
   3   6   7      680.15      672.33     15.77 o 
   4   6   7      103.68      103.32      8.22 o 
   5   6   7       18.52        3.63      5.58 o 
   6   6   7       67.56       69.24     11.80 o 
   7   6   7       27.75       26.74      7.45 o 
   8   6   7        0.10        5.91      6.30 o 
   9   6   7       51.92       38.16      9.05 o 
  10   6   7      105.54       91.09     11.38 o 
 -10   7   7        6.75        6.61      7.72 o 
  -9   7   7        3.45        4.90      6.55 o 
  -8   7   7       86.99       89.24      8.88 o 
  -7   7   7       24.23       36.64      6.77 o 
  -6   7   7       49.50       45.82     10.63 o 
  -5   7   7      217.49      203.87      8.88 o 
  -4   7   7      216.52      231.56     10.43 o 
  -3   7   7        3.42        6.80      3.42 o 
  -2   7   7      281.13      265.07      6.99 o 
  -1   7   7      184.38      196.28      5.87 o 
   0   7   7        0.12        0.08      2.65 o 
   1   7   7      103.73      123.97      8.14 o 
   2   7   7       37.27       36.45      4.01 o 
   3   7   7        0.13        3.06      3.91 o 
   4   7   7       73.65       55.53      6.48 o 
   5   7   7      290.86      301.98     11.63 o 
   6   7   7       39.53       34.05      8.61 o 
   7   7   7       76.76       79.69      9.86 o 
   8   7   7       56.10       54.75     10.86 o 
   9   7   7        1.94        0.78      8.33 o 
  -9   8   7       37.14       31.28     12.94 o 
  -8   8   7       46.17       41.82      7.79 o 
  -7   8   7       63.79       64.88      8.93 o 
  -6   8   7      124.47       99.25     10.89 o 
  -5   8   7       47.10       39.82      7.04 o 
  -4   8   7        0.18        0.54      4.42 o 
  -3   8   7       12.14        6.57      4.46 o 
  -2   8   7       35.10       30.59      4.84 o 
  -1   8   7      111.92      109.61      6.40 o 
   0   8   7      277.65      315.81     10.22 o 
   1   8   7      134.14      125.54      9.22 o 
   2   8   7      116.41      132.14      7.18 o 
   3   8   7        7.29        2.58      4.65 o 
   4   8   7       10.62       12.92      4.95 o 
   5   8   7        0.44        1.34      7.76 o 
   6   8   7       38.29       32.90      8.22 o 
   7   8   7      164.91      176.18     12.77 o 
   8   8   7        0.02       -3.20      7.56 o 
  -8   9   7        0.10       -0.04      7.98 o 
  -7   9   7       36.12       51.92      8.64 o 
  -6   9   7       29.36       33.25      7.41 o 
  -5   9   7        5.83        3.93      5.83 o 
  -4   9   7        0.24       -5.18      5.18 o 
  -3   9   7       76.98       72.19      7.02 o 
  -2   9   7       81.02       82.28      6.98 o 
  -1   9   7        4.98        6.24      5.62 o 
   0   9   7        5.07        4.04      4.59 o 
   1   9   7        0.26        6.58      4.80 o 
   2   9   7        8.46        7.76      4.88 o 
   3   9   7        0.03        2.45      4.78 o 
   4   9   7        4.76        0.58      5.96 o 
   5   9   7        5.82       10.10      6.75 o 
   6   9   7        0.06       -7.16      7.16 o 
   7   9   7       14.14        2.51      7.95 o 
  -6  10   7        8.55        2.16      6.62 o 
  -5  10   7        9.68       13.53      6.77 o 
  -4  10   7       99.12       93.26      9.65 o 
  -3  10   7       99.38      118.80     19.19 o 
  -2  10   7        7.14        3.86      5.67 o 
  -1  10   7        9.80       12.81      5.95 o 
   0  10   7      149.56      164.61      9.24 o 
   1  10   7       49.08       42.47      6.34 o 
   2  10   7       38.49       30.26      5.35 o 
   3  10   7       14.34        7.13      9.05 o 
   4  10   7        4.89        6.92      7.85 o 
   5  10   7       38.77       39.22      9.70 o 
  -4  11   7        1.83       -0.18      6.74 o 
  -3  11   7       23.32       29.49      8.99 o 
  -2  11   7       43.49       65.16     17.95 o 
  -1  11   7       72.15       65.95      7.42 o 
   0  11   7        8.13        6.04      5.56 o 
   1  11   7       83.03       91.74      6.71 o 
   2  11   7       68.05       75.31      8.65 o 
   3  11   7        0.15       -7.18     11.26 o 
 -12   0   8       11.56        9.86     29.09 o 
 -11   0   8       24.82       14.38      9.97 o 
 -10   0   8      692.97      672.73     36.59 o 
  -9   0   8      111.61      133.72      7.86 o 
  -8   0   8        3.34        6.33      3.57 o 
  -7   0   8      178.45      202.14     12.61 o 
  -6   0   8     3123.76     3067.79     59.50 o 
  -5   0   8      913.30      896.36     20.01 o 
  -4   0   8     2056.57     1783.91     28.61 o 
  -3   0   8     8315.70     8489.08     99.07 o 
  -2   0   8     3681.37     3704.77     46.23 o 
  -1   0   8     1221.53     1238.95     22.58 o 
   0   0   8     1645.68     1725.21     27.19 o 
   1   0   8     1164.49     1100.06     17.59 o 
   2   0   8      319.62      290.34     14.20 o 
   3   0   8     1747.93     1685.28     25.91 o 
   4   0   8      752.58      797.05     25.31 o 
   5   0   8      716.19      708.15     19.59 o 
   6   0   8      549.17      575.12     15.51 o 
   7   0   8       10.04        7.06      4.82 o 
   8   0   8      126.67      112.36     10.17 o 
   9   0   8      421.38      453.61     18.36 o 
  10   0   8      281.44      306.46     16.31 o 
  11   0   8       20.06       27.56     11.15 o 
 -12   1   8       35.81       37.27      9.44 o 
 -11   1   8      101.07       78.06      7.70 o 
 -10   1   8        0.42        5.34      4.97 o 
  -9   1   8      952.14      903.87     22.98 o 
  -8   1   8     1124.91     1126.98     20.28 o 
  -7   1   8       81.93       96.39      5.58 o 
  -6   1   8      743.69      766.00     13.49 o 
  -5   1   8     4882.78     4714.77     44.98 o 
  -4   1   8     1921.40     1883.89     19.56 o 
  -3   1   8      496.13      495.22      6.75 o 
  -2   1   8     4834.84     4824.59     39.19 o 
  -1   1   8     4965.53     4944.92     39.98 o 
   0   1   8       84.10       81.64      3.09 o 
   1   1   8      274.85      296.89      6.46 o 
   2   1   8      777.91      715.84     10.63 o 
   3   1   8      553.67      590.20      9.68 o 
   4   1   8      408.03      378.64      8.79 o 
   5   1   8      455.32      506.28      8.29 o 
   6   1   8       36.62       28.63      3.36 o 
   7   1   8      110.90      106.94      5.65 o 
   8   1   8      489.99      504.46     19.22 o 
   9   1   8        1.45       -4.29      4.29 o 
  10   1   8      253.95      258.62     12.46 o 
  11   1   8      115.36      121.17     11.31 o 
 -12   2   8       18.49        6.65     10.18 o 
 -11   2   8       34.85       38.64      7.26 o 
 -10   2   8      104.26      104.38      9.35 o 
  -9   2   8      283.63      272.61     12.09 o 
  -8   2   8        6.13       11.64      4.41 o 
  -7   2   8      693.87      716.82     15.05 o 
  -6   2   8     1835.42     1840.79     23.79 o 
  -5   2   8       14.33       24.34      3.12 o 
  -4   2   8     2434.00     2492.00     25.87 o 
  -3   2   8     1753.40     1734.66     18.02 o 
  -2   2   8     1463.33     1401.84     16.86 o 
  -1   2   8        2.45        2.01      1.76 o 
   0   2   8     2262.00     2234.43     22.98 o 
   1   2   8        2.69        5.43      1.97 o 
   2   2   8      914.02      950.70     12.91 o 
   3   2   8      404.85      405.71      7.03 o 
   4   2   8       78.64       83.05      4.29 o 
   5   2   8       49.30       41.49      2.61 o 
   6   2   8      283.78      284.36      6.56 o 
   7   2   8       47.97       51.67      5.34 o 
   8   2   8      223.45      219.39      8.62 o 
   9   2   8      170.50      175.02      9.01 o 
  10   2   8       32.15       32.50      6.41 o 
  11   2   8       20.73       20.43      7.15 o 
 -11   3   8        2.83        3.55      6.20 o 
 -10   3   8       13.96       -2.44      5.34 o 
  -9   3   8        3.46        7.78      4.98 o 
  -8   3   8      909.18      867.77     17.02 o 
  -7   3   8      222.96      228.19      8.50 o 
  -6   3   8      680.78      637.48     14.23 o 
  -5   3   8      195.32      181.78      6.61 o 
  -4   3   8        3.00        3.06      2.18 o 
  -3   3   8       95.30       98.30      3.70 o 
  -2   3   8      632.78      657.00      8.65 o 
  -1   3   8     1507.53     1468.70     15.11 o 
   0   3   8      200.31      231.48      4.80 o 
   1   3   8      260.76      255.73      5.78 o 
   2   3   8      724.41      679.83      9.44 o 
   3   3   8        1.06        0.43      2.10 o 
   4   3   8        5.78        4.54      2.30 o 
   5   3   8        9.46       16.71      2.71 o 
   6   3   8      201.61      184.87      6.12 o 
   7   3   8       43.59       39.78      4.62 o 
   8   3   8      162.71      166.45      7.03 o 
   9   3   8        8.82        6.81      4.57 o 
  10   3   8        2.84        3.88      5.18 o 
  11   3   8        4.46        2.98      6.79 o 
 -11   4   8       26.52       27.51      7.94 o 
 -10   4   8      141.67      157.75     11.95 o 
  -9   4   8        7.79       15.65      5.71 o 
  -8   4   8       14.82       17.16      5.09 o 
  -7   4   8      100.57      111.60      7.71 o 
  -6   4   8        3.86        5.94      3.29 o 
  -5   4   8      234.38      221.64      6.97 o 
  -4   4   8       31.70       32.53      3.54 o 
  -3   4   8        0.73        1.22      2.12 o 
  -2   4   8       46.42       58.21      3.53 o 
  -1   4   8        0.34        1.74      1.79 o 
   0   4   8        2.01        3.74      1.77 o 
   1   4   8      146.77      145.16      4.19 o 
   2   4   8      110.56      126.71      4.98 o 
   3   4   8      336.52      280.46      7.31 o 
   4   4   8        1.42        1.87      2.77 o 
   5   4   8      112.49      118.22      5.35 o 
   6   4   8      219.44      210.07      7.94 o 
   7   4   8        0.09       -4.28      4.28 o 
   8   4   8        5.99       -4.73      4.73 o 
   9   4   8       19.69       11.06      6.16 o 
  10   4   8       30.12       21.14      8.32 o 
 -10   5   8        7.15        2.69      6.67 o 
  -9   5   8        6.02        4.33      6.01 o 
  -8   5   8      159.51      138.69      9.77 o 
  -7   5   8      238.18      245.36      9.29 o 
  -6   5   8      128.28      128.17      6.53 o 
  -5   5   8      155.62      181.73      6.48 o 
  -4   5   8       51.72       49.94      4.76 o 
  -3   5   8       21.85       23.27      2.80 o 
  -2   5   8       17.14       25.92      2.77 o 
  -1   5   8      391.17      393.19      8.34 o 
   0   5   8      188.65      177.03      5.03 o 
   1   5   8      192.12      181.11      5.40 o 
   2   5   8      214.19      183.27      8.27 o 
   3   5   8      412.72      399.02     10.06 o 
   4   5   8      859.98      846.56     14.83 o 
   5   5   8       56.57       48.11      5.40 o 
   6   5   8      173.03      175.38      9.66 o 
   7   5   8      170.96      189.58      9.48 o 
   8   5   8       37.10       28.50      6.24 o 
   9   5   8       23.84       21.36      6.35 o 
  10   5   8        1.80       -4.27      7.64 o 
 -10   6   8       47.25       40.30     16.25 o 
  -9   6   8        0.33        4.44      6.01 o 
  -8   6   8      105.74      109.31     13.21 o 
  -7   6   8      226.54      223.09     14.78 o 
  -6   6   8       93.79       74.58      6.59 o 
  -5   6   8        4.26       10.15      4.33 o 
  -4   6   8      817.00      815.03     14.21 o 
  -3   6   8     2378.54     2403.09     27.66 o 
  -2   6   8       58.19       54.81      3.56 o 
  -1   6   8      131.90      137.18      4.77 o 
   0   6   8        1.91        2.74      2.49 o 
   1   6   8      197.45      209.78      6.86 o 
   2   6   8       21.26       19.11      3.68 o 
   3   6   8      535.67      581.07     13.27 o 
   4   6   8      121.39      124.41      7.20 o 
   5   6   8       81.39       91.18      7.56 o 
   6   6   8        6.63        0.11      4.56 o 
   7   6   8       97.32       78.89      8.11 o 
   8   6   8       56.29       47.97      8.53 o 
   9   6   8       12.57       -1.64      7.83 o 
  -9   7   8      273.13      251.46     13.69 o 
  -8   7   8      242.83      223.39     12.49 o 
  -7   7   8        9.03        6.78      6.17 o 
  -6   7   8       14.49       11.47      7.47 o 
  -5   7   8      327.08      360.57     11.45 o 
  -4   7   8      493.18      480.32     13.81 o 
  -3   7   8       29.75       16.88      4.15 o 
  -2   7   8      414.17      419.98      9.81 o 
  -1   7   8      444.12      446.81      9.97 o 
   0   7   8       83.68       78.42      4.83 o 
   1   7   8       13.32       21.31      3.57 o 
   2   7   8      163.69      181.49      9.48 o 
   3   7   8       32.47       23.79      4.77 o 
   4   7   8      320.93      339.29     13.75 o 
   5   7   8      111.70      101.79      8.01 o 
   6   7   8       55.31       63.27     10.10 o 
   7   7   8       54.36       60.80     10.40 o 
   8   7   8       41.61       34.46      8.04 o 
  -8   8   8        5.41       -1.77      6.28 o 
  -7   8   8      240.18      235.65     12.44 o 
  -6   8   8      272.02      292.60     20.67 o 
  -5   8   8        0.17       -0.15      4.68 o 
  -4   8   8      258.30      270.54      9.94 o 
  -3   8   8      625.10      650.82     14.60 o 
  -2   8   8      434.45      394.30     11.31 o 
  -1   8   8       31.01       29.34      4.57 o 
   0   8   8      880.49      879.36     23.63 o 
   1   8   8      444.40      451.45     11.97 o 
   2   8   8       57.03       78.61     17.77 o 
   3   8   8      306.26      313.31     13.40 o 
   4   8   8       15.38        5.22      5.19 o 
   5   8   8       45.40       46.92      6.91 o 
   6   8   8       43.58       35.91      8.20 o 
   7   8   8        7.89        5.25      7.96 o 
   8   8   8       17.55        0.24     11.36 o 
  -7   9   8      105.35      125.07     19.70 o 
  -6   9   8      241.57      255.60     13.66 o 
  -5   9   8      364.01      320.93     14.33 o 
  -4   9   8        4.23        5.58      5.92 o 
  -3   9   8        0.21        1.14      5.01 o 
  -2   9   8      119.75      118.25      8.24 o 
  -1   9   8      328.44      382.50     12.63 o 
   0   9   8        5.17        7.39      4.79 o 
   1   9   8      242.08      267.99     10.89 o 
   2   9   8       36.83       24.90      7.00 o 
   3   9   8       22.07       14.24      6.68 o 
   4   9   8       50.57       40.99      6.69 o 
   5   9   8       78.00       79.08     10.23 o 
   6   9   8        6.15        1.03      7.72 o 
  -5  10   8       19.33       12.35      7.34 o 
  -4  10   8      146.29      130.86     10.41 o 
  -3  10   8      227.94      250.52     13.85 o 
  -2  10   8       38.82       33.22      7.08 o 
  -1  10   8       61.47       60.86      7.14 o 
   0  10   8      187.99      178.02     10.01 o 
   1  10   8       14.01        4.81      6.07 o 
   2  10   8       29.11       14.61      7.87 o 
   3  10   8      115.71      121.41      9.27 o 
   4  10   8       53.71       35.61      9.70 o 
   5  10   8       15.38       22.24     16.82 o 
  -3  11   8        3.71        6.55      7.22 o 
  -2  11   8       21.39       21.20      7.57 o 
  -1  11   8        7.26       -0.99      5.73 o 
   0  11   8        1.31       -0.34      5.71 o 
   1  11   8       19.68        3.74      6.64 o 
   2  11   8       41.31       49.42     19.36 o 
 -11   1   9      138.06      140.70      9.55 o 
 -10   1   9        0.40       -0.14      4.92 o 
  -9   1   9      400.58      402.25     11.93 o 
  -8   1   9      228.86      247.82      8.53 o 
  -7   1   9        2.49        7.58      3.31 o 
  -6   1   9        0.58       -0.12      2.79 o 
  -5   1   9      813.54      800.96     11.52 o 
  -4   1   9      892.82      910.70     11.60 o 
  -3   1   9      271.50      299.03      6.57 o 
  -2   1   9      148.15      140.47      3.69 o 
  -1   1   9       58.10       58.22      3.69 o 
   0   1   9        5.39        4.10      1.73 o 
   1   1   9      107.81      107.79      4.01 o 
   2   1   9      272.75      272.16      6.43 o 
   3   1   9       25.20       22.40      2.81 o 
   4   1   9      726.38      733.39     10.50 o 
   5   1   9       10.05        7.17      2.60 o 
   6   1   9       98.64      100.13      5.29 o 
   7   1   9        0.53        5.77      3.32 o 
   8   1   9        7.89        5.04      4.66 o 
   9   1   9       50.04       56.20      6.49 o 
  10   1   9        4.42        2.20      5.57 o 
 -11   2   9       26.33       25.58      6.54 o 
 -10   2   9      287.41      289.09     10.98 o 
  -9   2   9      291.35      273.56     10.15 o 
  -8   2   9       39.48       42.78     10.54 o 
  -7   2   9      527.48      521.51     11.93 o 
  -6   2   9      209.08      225.90      7.78 o 
  -5   2   9      129.30      137.41      5.38 o 
  -4   2   9       29.02       25.14      2.83 o 
  -3   2   9     1397.84     1411.46     15.11 o 
  -2   2   9      441.67      450.40      6.98 o 
  -1   2   9       77.50       79.51      3.39 o 
   0   2   9       16.33       16.69      2.45 o 
   1   2   9      954.64      958.25     12.69 o 
   2   2   9      358.81      352.47      7.05 o 
   3   2   9      686.84      678.24     15.09 o 
   4   2   9      177.72      181.34      6.17 o 
   5   2   9      233.46      217.19      7.42 o 
   6   2   9      178.61      178.85      7.02 o 
   7   2   9       25.40       28.89      4.24 o 
   8   2   9       65.68       53.14      6.21 o 
   9   2   9      105.39      107.53      8.88 o 
  10   2   9       65.73       69.39      7.01 o 
 -11   3   9      131.18      117.23     16.32 o 
 -10   3   9        1.86       13.43      6.11 o 
  -9   3   9      272.82      282.80     10.70 o 
  -8   3   9     1408.00     1410.01     23.41 o 
  -7   3   9      861.80      867.27     17.49 o 
  -6   3   9      458.86      462.37     12.45 o 
  -5   3   9      692.93      700.55     11.84 o 
  -4   3   9      243.09      219.24      6.28 o 
  -3   3   9      395.41      390.05      7.99 o 
  -2   3   9     1196.41     1227.43     14.49 o 
  -1   3   9     3221.04     3220.18     29.10 o 
   0   3   9        2.50        6.07      2.36 o 
   1   3   9      526.54      526.47      8.64 o 
   2   3   9       51.99       42.92      3.33 o 
   3   3   9      460.38      427.67      8.65 o 
   4   3   9      154.20      130.34      5.37 o 
   5   3   9      451.18      490.69     10.26 o 
   6   3   9        8.02       11.89      4.15 o 
   7   3   9      629.52      660.06     14.08 o 
   8   3   9      193.84      204.06     10.84 o 
   9   3   9        0.13       -5.53      5.53 o 
  10   3   9       35.29       34.35      5.95 o 
 -11   4   9       68.82       63.98      9.58 o 
 -10   4   9      201.97      202.42     12.49 o 
  -9   4   9      151.67      114.69      8.98 o 
  -8   4   9        0.70        4.11      4.52 o 
  -7   4   9      645.45      678.75     13.85 o 
  -6   4   9     2118.76     2119.57     27.92 o 
  -5   4   9      175.23      177.96      7.69 o 
  -4   4   9      590.84      596.89     12.45 o 
  -3   4   9     1207.99     1181.62     15.07 o 
  -2   4   9     1553.26     1526.51     16.98 o 
  -1   4   9        9.42       13.31      2.27 o 
   0   4   9     1367.45     1338.71     15.63 o 
   1   4   9      106.39      105.02      4.22 o 
   2   4   9      601.68      585.32     14.08 o 
   3   4   9     1891.36     1913.85     25.84 o 
   4   4   9      143.95      142.20      6.08 o 
   5   4   9      611.15      608.59     15.10 o 
   6   4   9      410.44      387.50     11.76 o 
   7   4   9       33.35       32.54      5.29 o 
   8   4   9      141.03      153.11      9.29 o 
   9   4   9      341.72      321.17     23.42 o 
  10   4   9       71.57       86.97     13.74 o 
 -10   5   9       17.52        7.61      8.63 o 
  -9   5   9      326.52      358.11     17.36 o 
  -8   5   9      547.63      555.96     19.76 o 
  -7   5   9      357.20      335.85     13.69 o 
  -6   5   9        4.78        4.22      3.72 o 
  -5   5   9     1145.74     1117.34     16.52 o 
  -4   5   9      672.53      676.07     12.50 o 
  -3   5   9      106.12      118.43      5.23 o 
  -2   5   9     1093.85     1119.26     14.04 o 
  -1   5   9      291.43      268.81      6.03 o 
   0   5   9       31.21       28.77      3.46 o 
   1   5   9       15.06       12.36      3.17 o 
   2   5   9       20.83       29.06      3.62 o 
   3   5   9        0.76        4.05      3.02 o 
   4   5   9      362.68      419.18     11.58 o 
   5   5   9      341.29      332.57     11.01 o 
   6   5   9        6.46        7.20      4.28 o 
   7   5   9       99.94       98.30      7.86 o 
   8   5   9      269.13      272.77     13.09 o 
   9   5   9       31.38       26.27      6.86 o 
 -10   6   9      171.76      121.40     20.49 o 
  -9   6   9       80.01       84.42      9.59 o 
  -8   6   9       16.92       11.67      6.10 o 
  -7   6   9      123.97      144.29     17.16 o 
  -6   6   9      394.95      407.90     12.44 o 
  -5   6   9       78.87       69.65      8.74 o 
  -4   6   9      181.59      198.29      8.35 o 
  -3   6   9     1029.01     1036.47     16.17 o 
  -2   6   9       20.89       20.01      3.03 o 
  -1   6   9      240.17      230.73      6.03 o 
   0   6   9       96.43       97.31      5.11 o 
   1   6   9      154.43      155.31      6.67 o 
   2   6   9       27.34       17.73      4.25 o 
   3   6   9      337.27      373.97     13.56 o 
   4   6   9       83.83       60.26      6.52 o 
   5   6   9       65.34       59.77      6.93 o 
   6   6   9      317.42      302.49     10.91 o 
   7   6   9       66.85       59.67      7.14 o 
   8   6   9        0.05       -3.10      5.71 o 
   9   6   9       64.49       57.69      8.08 o 
  -9   7   9        4.72       -1.83      7.56 o 
  -8   7   9      143.80      146.38     10.99 o 
  -7   7   9       45.63       41.64      7.82 o 
  -6   7   9       40.49       32.24      6.68 o 
  -5   7   9      319.70      299.77     12.27 o 
  -4   7   9      267.06      224.63      9.90 o 
  -3   7   9       57.87       60.11      5.75 o 
  -2   7   9      223.87      236.09      9.33 o 
  -1   7   9        2.58        3.56      2.92 o 
   0   7   9        8.88       14.07      3.59 o 
   1   7   9      222.76      215.21      9.38 o 
   2   7   9      380.15      347.09     11.66 o 
   3   7   9        0.07        0.66      4.54 o 
   4   7   9       64.26       63.81      8.64 o 
   5   7   9       92.01      104.61     11.85 o 
   6   7   9       80.22       85.16      8.45 o 
   7   7   9       21.34       22.27      8.41 o 
   8   7   9       90.29       88.46     10.19 o 
  -8   8   9       20.58       16.32      9.49 o 
  -7   8   9        3.45        7.10      6.78 o 
  -6   8   9        2.38       10.05      6.52 o 
  -5   8   9        1.38       -0.83      5.11 o 
  -4   8   9        7.01        3.34      4.81 o 
  -3   8   9        2.38        5.27      4.66 o 
  -2   8   9       82.93       76.75      6.29 o 
  -1   8   9       37.98       37.78      6.26 o 
   0   8   9      357.86      339.36     11.55 o 
   1   8   9        5.18        5.90      5.56 o 
   2   8   9       40.02       36.74      9.02 o 
   3   8   9       15.80        1.70      5.93 o 
   4   8   9       44.52       44.18      8.10 o 
   5   8   9        6.37       -1.17      5.49 o 
   6   8   9       47.93       48.24      9.05 o 
   7   8   9       43.96       35.65      9.80 o 
  -6   9   9        0.54        3.04      6.04 o 
  -5   9   9       14.33       18.31      6.22 o 
  -4   9   9       25.41       21.58      6.76 o 
  -3   9   9       11.19        1.57      5.84 o 
  -2   9   9        4.62        3.09      5.85 o 
  -1   9   9       26.05       29.26      6.43 o 
   0   9   9        2.19       -0.30      5.56 o 
   1   9   9       44.12       26.09      7.40 o 
   2   9   9       35.45       24.81      7.93 o 
   3   9   9       12.06        9.78      6.55 o 
   4   9   9        3.28        2.70      5.73 o 
   5   9   9        8.18        4.37      7.24 o 
   6   9   9        3.43       -0.08      7.97 o 
  -5  10   9        4.76        1.35      6.86 o 
  -4  10   9        3.07        4.04      8.35 o 
  -3  10   9        0.96        1.16      9.14 o 
  -2  10   9       50.11       57.19     10.34 o 
  -1  10   9        5.81        3.16      5.46 o 
   0  10   9       28.37       35.26      7.25 o 
   1  10   9       14.47       15.35      7.94 o 
   2  10   9       27.43       30.33      8.26 o 
   3  10   9        8.94        0.04      6.28 o 
   4  10   9        1.98        1.00      8.44 o 
 -11   0  10        6.44       -0.49     10.19 o 
 -10   0  10      532.29      556.74     49.06 o 
  -9   0  10      236.84      251.90     17.01 o 
  -8   0  10       60.17       58.89     10.30 o 
  -7   0  10       45.31       45.02     10.78 o 
  -6   0  10      782.70      755.45     23.04 o 
  -5   0  10      588.59      587.40     14.86 o 
  -4   0  10      283.80      291.02     10.37 o 
  -3   0  10     1200.24     1196.43     19.68 o 
  -2   0  10       57.42       60.45      5.34 o 
  -1   0  10      144.98      153.68      7.51 o 
   0   0  10      161.79      144.05      7.27 o 
   1   0  10       13.13       20.40      4.03 o 
   2   0  10     2086.74     1916.89     35.41 o 
   3   0  10     1651.84     1677.76     29.07 o 
   4   0  10       76.43       85.48      5.73 o 
   5   0  10      677.27      646.59     16.59 o 
   6   0  10     1519.86     1585.48     31.06 o 
   7   0  10      334.33      336.46     14.94 o 
   8   0  10       24.40       15.78      6.85 o 
   9   0  10      310.72      307.54     15.88 o 
  10   0  10       87.79      100.73     11.58 o 
 -11   1  10      197.79      161.24     13.69 o 
 -10   1  10       13.80        8.10      7.27 o 
  -9   1  10      123.12      121.80     10.26 o 
  -8   1  10     1106.59     1118.00     34.97 o 
  -7   1  10     1375.55     1321.30     24.14 o 
  -6   1  10        1.21       -2.13      3.76 o 
  -5   1  10     1339.95     1350.23     19.84 o 
  -4   1  10     1065.42     1064.28     14.74 o 
  -3   1  10      154.52      163.52      6.31 o 
  -2   1  10     1606.90     1601.17     18.17 o 
  -1   1  10      270.00      271.52      5.67 o 
   0   1  10      244.38      239.82      5.51 o 
   1   1  10      321.95      297.00      6.45 o 
   2   1  10      110.57      126.86      5.12 o 
   3   1  10       24.12       24.60      3.33 o 
   4   1  10     1291.05     1239.07     18.43 o 
   5   1  10      883.44      886.48     13.17 o 
   6   1  10        0.74        0.29      3.04 o 
   7   1  10      103.39       89.49      6.37 o 
   8   1  10      228.53      230.96     11.42 o 
   9   1  10       80.02      102.07      7.73 o 
  10   1  10       43.32       41.99      6.99 o 
 -11   2  10        1.35        6.55      5.77 o 
 -10   2  10       71.18       78.75      7.06 o 
  -9   2  10      510.64      528.01     16.32 o 
  -8   2  10        1.63        6.50      5.07 o 
  -7   2  10      569.04      573.29     12.71 o 
  -6   2  10      298.72      309.63      9.07 o 
  -5   2  10       64.08       56.24      4.08 o 
  -4   2  10        4.02        5.02      2.49 o 
  -3   2  10       36.31       31.42      2.85 o 
  -2   2  10       57.12       48.55      3.26 o 
  -1   2  10       31.41       30.65      2.77 o 
   0   2  10      871.52      804.55     11.09 o 
   1   2  10       69.96       84.12      4.10 o 
   2   2  10      867.73      827.92     12.11 o 
   3   2  10      877.07      903.77     22.76 o 
   4   2  10      117.70      114.91      5.89 o 
   5   2  10       13.17        9.66      3.89 o 
   6   2  10      602.24      587.27     13.40 o 
   7   2  10      504.97      530.41     22.17 o 
   8   2  10       50.55       48.97      6.47 o 
   9   2  10      190.55      177.08      9.38 o 
  10   2  10       51.75       52.48      6.99 o 
 -10   3  10        4.12       -3.04      6.05 o 
  -9   3  10       17.17       13.88      6.48 o 
  -8   3  10      340.31      324.28     11.43 o 
  -7   3  10       13.27       15.46      4.63 o 
  -6   3  10      238.89      238.88      7.59 o 
  -5   3  10        9.84       12.39      3.18 o 
  -4   3  10       59.64       56.09      4.46 o 
  -3   3  10        4.40        4.28      2.55 o 
  -2   3  10      428.50      413.93      8.34 o 
  -1   3  10      429.80      415.78      8.08 o 
   0   3  10        0.13       -0.13      2.33 o 
   1   3  10      366.65      352.46      7.83 o 
   2   3  10       24.74       18.34      3.28 o 
   3   3  10       28.61       33.47      3.60 o 
   4   3  10        9.29        8.48      3.33 o 
   5   3  10      420.23      432.58     13.30 o 
   6   3  10       41.27       58.64      6.19 o 
   7   3  10      112.94      108.54      8.16 o 
   8   3  10        1.15        6.66      5.84 o 
   9   3  10        2.95        1.48      6.27 o 
  10   3  10        5.24        1.76      6.69 o 
 -10   4  10        0.76       -3.11      6.38 o 
  -9   4  10        3.47        1.57      5.75 o 
  -8   4  10        0.10        3.28      4.69 o 
  -7   4  10       13.35        6.03      4.91 o 
  -6   4  10       37.65       32.70      4.96 o 
  -5   4  10       96.17       74.98      5.60 o 
  -4   4  10        1.92        2.85      3.14 o 
  -3   4  10      307.91      286.70      7.54 o 
  -2   4  10       48.93       42.42      3.41 o 
  -1   4  10       24.47       28.78      2.98 o 
   0   4  10       12.61        7.85      2.63 o 
   1   4  10      485.99      493.95      9.12 o 
   2   4  10       40.71       44.93      3.86 o 
   3   4  10      552.49      536.78     13.84 o 
   4   4  10        0.29       -0.72      3.44 o 
   5   4  10       40.73       33.26      4.96 o 
   6   4  10        0.67        6.31      4.79 o 
   7   4  10        0.33        2.54      4.64 o 
   8   4  10       24.53       30.66      6.53 o 
   9   4  10        0.23        1.77      7.58 o 
 -10   5  10        5.08        5.56      8.05 o 
  -9   5  10        0.32       -3.17      7.13 o 
  -8   5  10      153.37      150.29     10.60 o 
  -7   5  10        3.40        5.69      5.26 o 
  -6   5  10       13.57       10.51      4.64 o 
  -5   5  10      204.15      208.27      8.47 o 
  -4   5  10        2.10        0.60      3.49 o 
  -3   5  10        0.72        2.66      3.55 o 
  -2   5  10      114.47      103.35      4.84 o 
  -1   5  10      134.03      128.96      5.06 o 
   0   5  10       91.43       85.05      5.15 o 
   1   5  10       57.85       42.79      4.25 o 
   2   5  10      351.83      341.87      9.53 o 
   3   5  10      206.50      188.71      9.83 o 
   4   5  10       15.44       15.57      5.18 o 
   5   5  10      202.23      218.13     10.22 o 
   6   5  10       24.72       18.88      5.55 o 
   7   5  10      147.43      158.07      8.60 o 
   8   5  10       19.10       28.06      6.60 o 
   9   5  10        5.13       10.11      6.94 o 
  -9   6  10       25.10       33.02      9.53 o 
  -8   6  10        1.90        1.55      6.38 o 
  -7   6  10      128.16      136.99      8.85 o 
  -6   6  10      346.28      343.98     11.91 o 
  -5   6  10       76.25       89.89      7.94 o 
  -4   6  10       20.78       21.05      4.22 o 
  -3   6  10       33.95       29.80      4.16 o 
  -2   6  10        1.18       -1.81      2.64 o 
  -1   6  10        7.58        5.96      3.09 o 
   0   6  10       26.49       16.49      4.01 o 
   1   6  10       46.98       39.35      5.44 o 
   2   6  10      194.41      192.08      9.10 o 
   3   6  10      252.70      273.42     10.85 o 
   4   6  10        0.24        5.20      4.70 o 
   5   6  10       67.04       77.92      7.66 o 
   6   6  10       83.25       70.60      7.10 o 
   7   6  10        6.20        5.86      5.71 o 
   8   6  10        2.93        2.12      5.99 o 
  -8   7  10       98.24      104.94     10.12 o 
  -7   7  10      101.46       96.11      9.31 o 
  -6   7  10      113.78      107.41      8.27 o 
  -5   7  10      167.64      175.26      9.75 o 
  -4   7  10      166.15      169.33      9.22 o 
  -3   7  10      186.47      228.01      8.46 o 
  -2   7  10      162.76      148.12      6.73 o 
  -1   7  10        3.43       -0.45      4.01 o 
   0   7  10       47.09       36.86      5.60 o 
   1   7  10      151.51      162.80      8.88 o 
   2   7  10      117.23      130.72      8.53 o 
   3   7  10      226.79      227.94     10.56 o 
   4   7  10      765.14      785.17     19.04 o 
   5   7  10       48.77       62.45      7.72 o 
   6   7  10        6.88       10.48      5.69 o 
   7   7  10       21.48       24.59      6.82 o 
  -7   8  10      138.27      149.31     11.83 o 
  -6   8  10       34.73       36.58      7.84 o 
  -5   8  10        1.40        6.95      5.25 o 
  -4   8  10        2.39       -1.90      4.69 o 
  -3   8  10      135.61      141.45      8.33 o 
  -2   8  10      173.68      170.22     10.16 o 
  -1   8  10       83.45      102.35      8.54 o 
   0   8  10      254.28      259.63     11.64 o 
   1   8  10        0.56       -1.58      4.75 o 
   2   8  10      147.54      176.03      9.84 o 
   3   8  10      190.92      198.12     19.99 o 
   4   8  10       22.62       27.01      7.64 o 
   5   8  10       90.32       78.55      8.46 o 
   6   8  10      130.51      147.57     12.50 o 
  -6   9  10       24.70       30.88      7.26 o 
  -5   9  10       86.02       79.30      8.43 o 
  -4   9  10       19.08       20.16      5.89 o 
  -3   9  10        4.51       -0.34      5.60 o 
  -2   9  10      111.69      120.59     10.79 o 
  -1   9  10       96.52       90.57     10.48 o 
   0   9  10       33.42       46.36      8.63 o 
   1   9  10      295.87      291.74     15.59 o 
   2   9  10       47.83       37.91      8.99 o 
   3   9  10       17.79       26.88      7.84 o 
   4   9  10       53.16       56.87      9.28 o 
   5   9  10      138.31      175.23     11.16 o 
  -3  10  10       32.21       27.95      7.77 o 
  -2  10  10       30.23       17.88      8.45 o 
  -1  10  10       30.50       41.21     10.53 o 
   0  10  10      139.11      157.51     16.76 o 
   1  10  10       33.88       18.93      8.52 o 
   2  10  10        3.16       -7.47      7.47 o 
   3  10  10      120.19      114.16     32.83 o 
 -10   1  11        1.17        0.23      6.68 o 
  -9   1  11       41.23       43.63      7.99 o 
  -8   1  11       15.18       19.45      6.59 o 
  -7   1  11       48.95       35.48      8.47 o 
  -6   1  11      189.59      192.26      9.11 o 
  -5   1  11       50.28       47.92      4.66 o 
  -4   1  11        1.51        4.00      2.79 o 
  -3   1  11      285.36      276.64      8.67 o 
  -2   1  11       16.54       24.13      3.12 o 
  -1   1  11        1.07        1.33      2.46 o 
   0   1  11      176.15      181.37      4.99 o 
   1   1  11      224.48      222.15      5.97 o 
   2   1  11      822.34      837.73     14.18 o 
   3   1  11      150.15      146.41      5.88 o 
   4   1  11      354.91      315.02     10.24 o 
   5   1  11        4.08        4.60      3.93 o 
   6   1  11       45.95       53.02      6.35 o 
   7   1  11        5.55       12.55      4.81 o 
   8   1  11       85.45      102.04      9.66 o 
   9   1  11       21.96       20.20      5.95 o 
 -10   2  11      125.97      143.06     11.00 o 
  -9   2  11       84.23       89.67      6.97 o 
  -8   2  11       24.06       18.76      4.74 o 
  -7   2  11      127.64      134.38      6.77 o 
  -6   2  11        4.19        5.10      3.32 o 
  -5   2  11        0.79        3.32      2.83 o 
  -4   2  11        7.20        7.95      2.55 o 
  -3   2  11       95.18       89.39      4.39 o 
  -2   2  11       37.27       40.57      3.23 o 
  -1   2  11      431.69      417.78      7.80 o 
   0   2  11      433.77      451.43     12.27 o 
   1   2  11        4.97        2.04      2.49 o 
   2   2  11      685.34      673.84     11.97 o 
   3   2  11      711.89      710.57     13.24 o 
   4   2  11      196.87      201.56      7.90 o 
   5   2  11       89.09       87.80      6.57 o 
   6   2  11      418.22      425.31     12.73 o 
   7   2  11      101.11      118.46     10.07 o 
   8   2  11        3.90        2.58      6.49 o 
   9   2  11       22.11       20.37      7.65 o 
 -10   3  11      106.23      106.66      9.50 o 
  -9   3  11       15.54       11.05      5.18 o 
  -8   3  11      400.35      379.64     12.86 o 
  -7   3  11      143.95      151.04      8.19 o 
  -6   3  11        2.04       -1.16      3.20 o 
  -5   3  11       41.73       41.10      4.22 o 
  -4   3  11      143.36      142.58      6.23 o 
  -3   3  11      210.92      219.92      6.86 o 
  -2   3  11     1107.31     1124.01     15.22 o 
  -1   3  11      253.19      272.31      8.32 o 
   0   3  11      371.99      408.55     10.10 o 
   1   3  11     1620.29     1645.33     20.07 o 
   2   3  11      153.46      141.22      8.41 o 
   3   3  11      340.12      310.89      8.74 o 
   4   3  11      819.77      799.42     16.67 o 
   5   3  11      749.87      783.50     21.42 o 
   6   3  11       27.23       26.20      6.30 o 
   7   3  11       59.42       53.44      9.06 o 
   8   3  11       20.57        7.73      6.82 o 
   9   3  11       11.81       16.89      7.94 o 
 -10   4  11       92.06       99.32     12.57 o 
  -9   4  11      250.26      263.06     11.17 o 
  -8   4  11       17.65       13.15      5.77 o 
  -7   4  11      236.76      233.29     11.06 o 
  -6   4  11      433.52      440.39     12.50 o 
  -5   4  11        0.98        0.62      3.94 o 
  -4   4  11       22.44       24.12      5.58 o 
  -3   4  11        4.79       -0.47      3.18 o 
  -2   4  11       54.86       46.88      3.95 o 
  -1   4  11      992.53      950.35     13.91 o 
   0   4  11     1705.37     1730.14     21.06 o 
   1   4  11        6.71        9.57      3.76 o 
   2   4  11      368.27      392.47     13.70 o 
   3   4  11      694.68      631.22     16.01 o 
   4   4  11      283.53      325.02     15.06 o 
   5   4  11       46.22       35.89      5.67 o 
   6   4  11      328.31      343.96     11.98 o 
   7   4  11      295.68      299.84     11.50 o 
   8   4  11        0.43       -3.53      6.18 o 
   9   4  11       89.48       75.39      9.04 o 
  -9   5  11       25.02       36.53      9.18 o 
  -8   5  11      108.79       88.59      9.25 o 
  -7   5  11      229.37      234.39     10.90 o 
  -6   5  11        0.78       -2.75      4.42 o 
  -5   5  11      590.78      619.06     14.86 o 
  -4   5  11       64.19       70.17      6.17 o 
  -3   5  11      457.27      445.96     13.11 o 
  -2   5  11      699.39      711.12     15.37 o 
  -1   5  11      127.27      130.80      5.59 o 
   0   5  11      192.01      180.27      8.01 o 
   1   5  11      469.95      489.09     13.24 o 
   2   5  11      359.10      378.06     12.05 o 
   3   5  11        0.06        4.41      4.72 o 
   4   5  11      832.03      768.17     18.02 o 
   5   5  11      454.26      459.61     13.36 o 
   6   5  11        9.65        5.30      5.26 o 
   7   5  11        8.61        7.85      5.28 o 
   8   5  11       59.18       54.52      7.74 o 
  -8   6  11        4.07       10.90      8.02 o 
  -7   6  11       45.16       53.56      7.92 o 
  -6   6  11       59.09       73.92      8.37 o 
  -5   6  11       15.49        3.88      4.22 o 
  -4   6  11      302.44      335.43      9.75 o 
  -3   6  11      313.73      313.27     10.45 o 
  -2   6  11       76.00       71.71      5.77 o 
  -1   6  11       41.73       38.99      5.13 o 
   0   6  11       95.98       99.90      7.32 o 
   1   6  11      240.88      233.67      9.96 o 
   2   6  11       59.32       59.15      7.51 o 
   3   6  11      415.50      402.57     13.24 o 
   4   6  11      248.73      269.53     11.68 o 
   5   6  11        0.70       -5.00      5.46 o 
   6   6  11      213.24      213.57     15.50 o 
   7   6  11      110.55      104.34      8.13 o 
  -8   7  11       95.68       99.15     13.52 o 
  -7   7  11       77.29       74.54     14.70 o 
  -6   7  11       11.30        9.21      5.77 o 
  -5   7  11      118.18      107.02      9.98 o 
  -4   7  11       80.84       82.12      7.00 o 
  -3   7  11        3.78        7.20      5.18 o 
  -2   7  11      147.90      152.06      8.88 o 
  -1   7  11      156.59      162.26      8.37 o 
   0   7  11        0.65       -2.52      4.50 o 
   1   7  11      178.29      180.46     15.94 o 
   2   7  11      160.67      159.22      9.38 o 
   3   7  11       21.57       21.07      6.24 o 
   4   7  11        1.10       -1.17      5.46 o 
   5   7  11       30.13       32.56      6.90 o 
   6   7  11       24.60       13.22      5.96 o 
   7   7  11       11.98        0.91     16.17 o 
  -6   8  11       11.63       11.43      6.95 o 
  -5   8  11        0.21        1.22      5.15 o 
  -4   8  11       25.15       19.25      5.69 o 
  -3   8  11       98.59      114.95     17.89 o 
  -2   8  11       85.57       81.56      9.67 o 
  -1   8  11       19.49       14.47      5.84 o 
   0   8  11       84.34       79.62      7.17 o 
   1   8  11       11.37        1.23      5.80 o 
   2   8  11        1.88       -5.03      5.03 o 
   3   8  11        7.47        8.31      6.01 o 
   4   8  11       15.95       22.71      6.57 o 
   5   8  11        2.13        8.17      6.48 o 
  -5   9  11        6.54       -0.29      6.04 o 
  -4   9  11       52.27       42.90      7.74 o 
  -3   9  11       20.27       16.48      8.60 o 
  -2   9  11        5.79        7.87      8.17 o 
  -1   9  11       22.44       15.70      7.64 o 
   0   9  11        5.48        9.31      6.61 o 
   1   9  11        0.48        5.68      6.71 o 
   2   9  11        0.42        3.33      8.90 o 
   3   9  11       14.47       12.89      7.37 o 
   4   9  11       26.19       26.42      8.74 o 
  -1  10  11       80.93       74.65     12.77 o 
   0  10  11        4.86        3.85      8.25 o 
 -10   0  12       68.47       65.93     15.34 o 
  -9   0  12       38.20       49.42     11.42 o 
  -8   0  12        1.05       -7.28      7.28 o 
  -7   0  12      259.98      244.28     15.41 o 
  -6   0  12      415.45      413.46     29.44 o 
  -5   0  12       63.03       53.46      9.00 o 
  -4   0  12     1528.49     1526.01     32.08 o 
  -3   0  12      698.46      723.75     19.54 o 
  -2   0  12      751.16      744.72     17.38 o 
  -1   0  12     2390.13     2259.54     37.14 o 
   0   0  12      665.56      696.76     16.92 o 
   1   0  12      164.59      165.11      8.83 o 
   2   0  12       82.19      104.23     11.97 o 
   3   0  12     1903.14     1873.28     42.22 o 
   4   0  12      897.07      910.50     33.84 o 
   5   0  12       58.01       51.64      5.87 o 
   6   0  12      151.61      118.11      8.61 o 
   7   0  12      201.76      232.82     12.37 o 
   8   0  12       74.14       74.25      9.16 o 
   9   0  12       80.14       87.76     10.68 o 
 -10   1  12       27.06       30.58      8.54 o 
  -9   1  12       22.21       22.07      6.64 o 
  -8   1  12       69.01       69.65      7.80 o 
  -7   1  12      303.82      295.44     14.05 o 
  -6   1  12       18.64       12.20      4.99 o 
  -5   1  12      784.24      790.19     17.74 o 
  -4   1  12        2.84        4.70      3.55 o 
  -3   1  12      508.69      522.36     11.65 o 
  -2   1  12      874.09      853.91     13.42 o 
  -1   1  12      954.16      962.36     14.49 o 
   0   1  12       25.83       20.60      3.51 o 
   1   1  12     1355.10     1304.11     18.79 o 
   2   1  12      785.75      770.04     13.07 o 
   3   1  12        1.57        0.98      3.56 o 
   4   1  12      324.15      328.04     10.29 o 
   5   1  12      354.80      357.00     13.83 o 
   6   1  12       84.83       91.83      7.79 o 
   7   1  12       20.49       19.29      5.84 o 
   8   1  12       33.63       28.13      7.06 o 
   9   1  12        0.12       -3.85      6.67 o 
 -10   2  12       12.39        9.16      7.28 o 
  -9   2  12      110.95      129.53     12.30 o 
  -8   2  12       18.65       21.24      6.30 o 
  -7   2  12      181.53      168.28      9.84 o 
  -6   2  12        1.97        0.97      3.23 o 
  -5   2  12      101.57       97.97      5.43 o 
  -4   2  12       15.69        7.98      3.31 o 
  -3   2  12      128.53      127.86      6.41 o 
  -2   2  12       21.72       17.40      2.91 o 
  -1   2  12     1357.31     1351.82     16.65 o 
   0   2  12     1003.81     1002.88     14.23 o 
   1   2  12       63.10       63.13      4.20 o 
   2   2  12        2.40       -2.21      3.10 o 
   3   2  12      423.83      396.81     10.48 o 
   4   2  12      382.91      410.57     15.47 o 
   5   2  12        4.62        4.52      4.56 o 
   6   2  12      247.23      252.31     11.46 o 
   7   2  12      210.84      215.32     14.17 o 
   8   2  12        2.10        5.52      6.85 o 
   9   2  12       14.00        2.77      7.10 o 
  -9   3  12       30.36       28.09      5.70 o 
  -8   3  12       94.65       85.52      7.10 o 
  -7   3  12        4.81        4.37      4.55 o 
  -6   3  12        8.05        0.70      3.80 o 
  -5   3  12       81.84       76.67      6.36 o 
  -4   3  12      488.63      482.24     12.33 o 
  -3   3  12        0.28        0.86      3.19 o 
  -2   3  12      388.59      373.94     10.83 o 
  -1   3  12      173.64      177.42      6.18 o 
   0   3  12       15.21       16.22      3.33 o 
   1   3  12      257.02      259.97      7.95 o 
   2   3  12      247.75      250.79      9.40 o 
   3   3  12        0.38       -2.16      3.45 o 
   4   3  12       58.61       63.55      6.86 o 
   5   3  12      136.10      135.49     15.48 o 
   6   3  12        0.06        5.37      5.66 o 
   7   3  12       27.78       24.62      7.98 o 
   8   3  12        2.14        2.35      6.92 o 
  -9   4  12        0.86        4.66      6.04 o 
  -8   4  12        6.97       18.36      5.93 o 
  -7   4  12        1.76       -1.43      5.29 o 
  -6   4  12       15.18       14.08      5.12 o 
  -5   4  12        0.12       -2.17      3.96 o 
  -4   4  12       28.28       29.17      5.41 o 
  -3   4  12       26.77       27.38      4.84 o 
  -2   4  12       21.21       19.13      4.04 o 
  -1   4  12       29.10       36.76      4.08 o 
   0   4  12       46.66       56.34      4.91 o 
   1   4  12       56.39       60.54      7.07 o 
   2   4  12       34.46       30.66      5.39 o 
   3   4  12       12.88        8.07      5.09 o 
   4   4  12        4.97        0.02      4.94 o 
   5   4  12        0.08       -3.22      5.18 o 
   6   4  12        8.71        6.34      5.75 o 
   7   4  12        0.06       -6.08      6.08 o 
   8   4  12       18.22        5.67      7.70 o 
  -8   5  12        0.56       -0.53      5.64 o 
  -7   5  12       40.19       51.05      6.94 o 
  -6   5  12       42.21       41.09      5.99 o 
  -5   5  12       24.94       22.13      5.50 o 
  -4   5  12       22.94       14.14      5.27 o 
  -3   5  12      123.05      127.81      8.40 o 
  -2   5  12       92.42      117.52      7.68 o 
  -1   5  12        6.76        0.15      3.91 o 
   0   5  12       78.93       84.10      7.52 o 
   1   5  12      145.14      116.34      9.14 o 
   2   5  12       33.65       45.91      7.35 o 
   3   5  12       11.02       11.20      5.21 o 
   4   5  12       85.30      103.95      7.78 o 
   5   5  12      334.25      300.93     11.70 o 
   6   5  12        2.86        0.63      5.37 o 
   7   5  12        4.56        2.35      5.05 o 
  -8   6  12        2.91       -1.28      9.36 o 
  -7   6  12       28.31       29.04      7.39 o 
  -6   6  12        6.58        4.92      7.36 o 
  -5   6  12        0.94        1.30      4.71 o 
  -4   6  12       60.21       76.58      7.36 o 
  -3   6  12        2.27        2.89      5.17 o 
  -2   6  12      168.31      156.22     10.60 o 
  -1   6  12      152.66      172.82      8.56 o 
   0   6  12      178.37      186.92     11.42 o 
   1   6  12       52.51       46.56      6.36 o 
   2   6  12       63.16       73.71      7.37 o 
   3   6  12       29.29       41.10      7.13 o 
   4   6  12        3.33        3.37      6.28 o 
   5   6  12        3.72       -2.37      5.04 o 
   6   6  12       36.55       32.93      6.58 o 
   7   6  12       29.59       29.52      6.97 o 
  -7   7  12       10.55       13.46      7.18 o 
  -6   7  12       14.76       19.61      8.25 o 
  -5   7  12       86.92      104.19     10.73 o 
  -4   7  12       11.59       25.33      7.76 o 
  -3   7  12      239.23      262.73     14.14 o 
  -2   7  12      351.22      379.54     19.07 o 
  -1   7  12      108.61      105.13      8.34 o 
   0   7  12       40.69       34.71      5.95 o 
   1   7  12      407.87      431.78     15.31 o 
   2   7  12      367.30      379.08     17.64 o 
   3   7  12       45.94       48.93      7.10 o 
   4   7  12      241.47      233.70     12.14 o 
   5   7  12        7.68       -4.23      6.15 o 
   6   7  12       21.32       26.45      6.09 o 
  -5   8  12        0.02       -0.77      6.57 o 
  -4   8  12      163.51      154.99     11.38 o 
  -3   8  12      121.14      113.94     12.14 o 
  -2   8  12        0.05       -6.17      6.70 o 
  -1   8  12      186.06      202.12     11.90 o 
   0   8  12      265.39      310.94     11.81 o 
   1   8  12        3.27        3.05      6.50 o 
   2   8  12       45.82       34.73      6.88 o 
   3   8  12       83.31       84.21      8.81 o 
   4   8  12       85.70       89.24      9.35 o 
  -3   9  12        0.54        2.01      8.15 o 
  -2   9  12      229.42      253.51     14.93 o 
  -1   9  12      170.92      159.86     12.81 o 
   0   9  12       14.05       19.48      7.87 o 
   1   9  12      154.01      177.29     12.05 o 
   2   9  12       98.78       97.92     10.22 o 
  -9   1  13        0.85       -0.63      6.52 o 
  -8   1  13        1.43       -0.05      5.73 o 
  -7   1  13        2.50       11.84      6.19 o 
  -6   1  13       23.58       20.37      6.69 o 
  -5   1  13        4.18        3.35      4.97 o 
  -4   1  13       15.30       17.09      4.30 o 
  -3   1  13        9.23       14.35      4.51 o 
  -2   1  13      184.02      193.88      7.88 o 
  -1   1  13      377.32      365.70     10.58 o 
   0   1  13       21.69       18.62      4.16 o 
   1   1  13      202.83      202.06      8.06 o 
   2   1  13      185.67      205.62     11.33 o 
   3   1  13       62.61       48.65      4.44 o 
   4   1  13       18.63       19.85      4.36 o 
   5   1  13        0.55       -3.41      4.31 o 
   6   1  13       32.17       36.62      6.25 o 
   7   1  13        4.67       -2.06      5.38 o 
   8   1  13        7.98        5.63      6.79 o 
  -9   2  13        1.40        6.56      6.99 o 
  -8   2  13       77.09       75.21      8.41 o 
  -7   2  13       86.04       81.97      9.07 o 
  -6   2  13      102.97       94.88     12.80 o 
  -5   2  13       19.90       19.39      6.17 o 
  -4   2  13      517.32      524.86     14.82 o 
  -3   2  13      432.51      469.50     17.97 o 
  -2   2  13       73.53       61.98      5.38 o 
  -1   2  13      225.09      217.83      6.74 o 
   0   2  13      786.95      776.10     12.89 o 
   1   2  13      530.14      531.10     14.53 o 
   2   2  13       92.67       92.96      6.30 o 
   3   2  13      207.42      225.37      8.52 o 
   4   2  13       40.69       33.89      4.98 o 
   5   2  13        4.86        8.58      4.66 o 
   6   2  13       12.66        9.32      6.15 o 
   7   2  13        9.88       12.53      6.82 o 
   8   2  13        1.21       -6.55      6.55 o 
  -9   3  13       32.11       25.45      8.14 o 
  -8   3  13      114.95      110.78      7.26 o 
  -7   3  13       21.19       15.15      5.43 o 
  -6   3  13      308.26      344.88     11.97 o 
  -5   3  13      146.64      146.04      9.10 o 
  -4   3  13      116.73      134.68      7.39 o 
  -3   3  13       59.30       59.11      5.72 o 
  -2   3  13     1317.94     1360.64     19.18 o 
  -1   3  13      762.68      765.60     13.22 o 
   0   3  13       55.11       53.44      4.62 o 
   1   3  13      577.07      541.11     11.69 o 
   2   3  13      326.97      354.31     10.35 o 
   3   3  13       65.09       64.42      7.49 o 
   4   3  13       60.58       64.20      6.96 o 
   5   3  13      133.59      127.95      9.33 o 
   6   3  13        2.41        1.66      5.40 o 
   7   3  13        0.64        0.52      6.54 o 
   8   3  13        1.92       -8.81     11.83 o 
  -8   4  13       44.60       50.60      7.16 o 
  -7   4  13      288.28      313.16     13.53 o 
  -6   4  13      156.47      163.64     10.50 o 
  -5   4  13      147.45      137.58      8.28 o 
  -4   4  13      455.58      476.78     13.14 o 
  -3   4  13      409.62      455.14     15.93 o 
  -2   4  13        2.89        3.05      4.20 o 
  -1   4  13     1072.32     1107.79     17.97 o 
   0   4  13      672.33      676.02     14.24 o 
   1   4  13       71.19       89.78      9.79 o 
   2   4  13       16.84       15.11      5.35 o 
   3   4  13       56.45       76.01      8.38 o 
   4   4  13       81.09       97.45      8.68 o 
   5   4  13        0.35       11.36      6.03 o 
   6   4  13       65.44       74.25     12.16 o 
   7   4  13       41.16       49.31      9.67 o 
  -8   5  13       33.72       32.87      7.18 o 
  -7   5  13       50.87       47.19      7.78 o 
  -6   5  13       87.09       74.24      8.36 o 
  -5   5  13      504.50      512.32     17.23 o 
  -4   5  13       78.63       84.07      7.90 o 
  -3   5  13       58.04       60.00      7.48 o 
  -2   5  13      450.38      460.09     22.07 o 
  -1   5  13      496.92      523.48     14.95 o 
   0   5  13       27.25       26.63      5.91 o 
   1   5  13      301.48      355.71     19.21 o 
   2   5  13      606.42      627.18     19.00 o 
   3   5  13       23.84       23.51      6.13 o 
   4   5  13      134.61      123.09      9.64 o 
   5   5  13       63.64       45.28      7.80 o 
   6   5  13        7.58        8.47      6.54 o 
  -7   6  13      130.62      136.80     11.12 o 
  -6   6  13      223.23      260.57     15.79 o 
  -5   6  13        2.97        7.82      5.64 o 
  -4   6  13      274.30      266.38     11.37 o 
  -3   6  13      201.44      211.08     12.14 o 
  -2   6  13        0.46        1.20      5.77 o 
  -1   6  13       18.75       21.86      6.70 o 
   0   6  13      164.66      164.11     10.12 o 
   1   6  13      165.92      172.57     11.39 o 
   2   6  13        2.72        3.55      5.36 o 
   3   6  13      130.85      129.09      9.31 o 
   4   6  13       98.82       85.17      7.70 o 
   5   6  13        7.87        4.61      6.45 o 
   6   6  13       36.94       23.43      6.69 o 
  -6   7  13        1.62        5.96     10.50 o 
  -5   7  13       23.71       26.90      9.91 o 
  -4   7  13       66.73       61.89      9.35 o 
  -3   7  13        2.04       -3.35      5.48 o 
  -2   7  13       77.65       90.82      8.33 o 
  -1   7  13       62.44       70.18      9.71 o 
   0   7  13       22.21       23.36      5.76 o 
   1   7  13       26.88       25.61      7.95 o 
   2   7  13       24.23       13.70      6.26 o 
   3   7  13        2.66        0.83      6.00 o 
   4   7  13        1.77        0.28      6.18 o 
  -4   8  13        0.18        0.34      7.76 o 
  -3   8  13       38.52       36.46      9.91 o 
  -2   8  13       49.02       45.31      9.25 o 
  -1   8  13        0.33       -3.26      5.79 o 
   0   8  13        0.95        0.24      5.56 o 
   1   8  13        2.96       -2.76      6.08 o 
   2   8  13        0.93       -3.55      6.11 o 
   3   8  13        0.19       -4.66      5.96 o 
  -8   0  14        1.28       -2.98     21.38 o 
  -7   0  14      654.03      662.64     32.15 o 
  -6   0  14     1222.94     1394.68     47.87 o 
  -5   0  14       36.82       29.30      8.82 o 
  -4   0  14     1176.67     1203.63     34.07 o 
  -3   0  14      185.54      175.75     17.60 o 
  -2   0  14        7.20       16.53      7.46 o 
  -1   0  14       39.19       35.68      7.03 o 
   0   0  14     1009.40      998.13     25.02 o 
   1   0  14      477.28      499.73     17.21 o 
   2   0  14       20.65       13.24      6.14 o 
   3   0  14       39.64       38.45      8.36 o 
   4   0  14       76.44       81.67     14.01 o 
   5   0  14       20.79       11.87     10.11 o 
   6   0  14        5.40        7.31     10.48 o 
   7   0  14        2.70       11.92     10.86 o 
  -8   1  14      206.71      198.87     26.50 o 
  -7   1  14        0.56        7.13      7.41 o 
  -6   1  14      227.99      230.14     12.93 o 
  -5   1  14      441.82      482.83     16.41 o 
  -4   1  14      331.47      345.71     12.91 o 
  -3   1  14       11.58       12.37      5.53 o 
  -2   1  14      541.32      561.82     15.03 o 
  -1   1  14      359.29      363.78     10.58 o 
   0   1  14       58.67       66.78      5.83 o 
   1   1  14       41.15       44.37      5.28 o 
   2   1  14      231.03      232.62      9.30 o 
   3   1  14       14.31        8.96      4.88 o 
   4   1  14       44.58       36.71      7.76 o 
   5   1  14       41.68       44.79     10.40 o 
   6   1  14        0.66       -2.24      7.14 o 
   7   1  14       83.65       85.70      9.81 o 
  -8   2  14       33.73       25.35      9.20 o 
  -7   2  14      199.91      192.14     14.12 o 
  -6   2  14      126.61      119.71     10.63 o 
  -5   2  14        0.07       -5.45      5.45 o 
  -4   2  14      227.78      223.32     11.05 o 
  -3   2  14      701.37      766.16     34.62 o 
  -2   2  14      102.21       81.11      6.78 o 
  -1   2  14      324.29      326.41     11.55 o 
   0   2  14      366.89      340.65     14.79 o 
   1   2  14       63.23       78.49      6.24 o 
   2   2  14        0.28       -3.31      3.31 o 
   3   2  14       32.82       33.82      4.91 o 
   4   2  14       35.83       45.13      5.55 o 
   5   2  14       12.58       10.38      5.88 o 
   6   2  14      100.34      108.77      9.92 o 
   7   2  14        0.20        0.54      6.60 o 
  -8   3  14       74.55       94.42     16.44 o 
  -7   3  14        8.10        3.67      8.10 o 
  -6   3  14       17.67       17.90      8.28 o 
  -5   3  14       25.17       19.14      5.27 o 
  -4   3  14      317.03      316.54     13.94 o 
  -3   3  14        9.55       11.14      4.24 o 
  -2   3  14       22.61       20.62      4.26 o 
  -1   3  14       67.82       60.58      4.96 o 
   0   3  14       42.52       43.24      4.59 o 
   1   3  14       91.45       89.78      5.97 o 
   2   3  14       71.59       76.90      6.20 o 
   3   3  14        0.19        3.47      4.66 o 
   4   3  14       16.92       11.70      5.68 o 
   5   3  14        5.39        2.42      5.50 o 
   6   3  14        7.76        8.58      6.61 o 
   7   3  14       11.87       14.62      7.65 o 
  -7   4  14        1.40       -4.39      5.94 o 
  -6   4  14        0.26        0.83      5.52 o 
  -5   4  14        5.04       -1.87      4.84 o 
  -4   4  14        8.80        8.19      4.70 o 
  -3   4  14        8.21        2.88      4.62 o 
  -2   4  14        0.09       -3.98      3.98 o 
  -1   4  14        1.52        2.35      4.04 o 
   0   4  14       19.91       13.84      4.39 o 
   1   4  14        0.15        0.58      4.46 o 
   2   4  14       47.28       44.39      7.46 o 
   3   4  14        2.52       -4.45      4.97 o 
   4   4  14        0.24       -2.25      5.36 o 
   5   4  14        5.41        5.40      6.04 o 
   6   4  14        0.75       -5.86      5.86 o 
  -7   5  14       32.33       36.80      8.21 o 
  -6   5  14       34.24       41.09      7.42 o 
  -5   5  14       29.64       38.78      7.14 o 
  -4   5  14       42.86       45.58      7.59 o 
  -3   5  14       29.48       42.53      6.42 o 
  -2   5  14       58.66       75.16      7.71 o 
  -1   5  14       15.77       19.89      8.73 o 
   0   5  14        5.60        3.74      5.45 o 
   1   5  14       13.71       18.51      5.44 o 
   2   5  14       45.10       39.02      6.82 o 
   3   5  14       52.54       23.06      6.37 o 
   4   5  14        0.26       -5.52      5.52 o 
   5   5  14        2.70        9.24      6.48 o 
  -6   6  14       29.94       46.39      9.27 o 
  -5   6  14        2.21       11.60      6.18 o 
  -4   6  14      123.66      130.18     10.09 o 
  -3   6  14       98.55      103.12     14.14 o 
  -2   6  14        3.28       -2.66      6.14 o 
  -1   6  14       19.95        8.29      6.32 o 
   0   6  14       65.94       82.68      8.28 o 
   1   6  14       50.82       52.16      7.66 o 
   2   6  14        5.25        9.08      6.80 o 
   3   6  14        0.65       -4.45      5.83 o 
   4   6  14       20.17       15.08      6.98 o 
  -4   7  14        7.20        4.21      7.51 o 
  -3   7  14        4.36        1.64      6.91 o 
  -2   7  14      122.28      126.04     11.39 o 
  -1   7  14      168.00      184.58     12.71 o 
   0   7  14        1.59       -5.08      5.08 o 
   1   7  14       47.17       56.37      7.25 o 
   2   7  14       24.08       19.16      6.76 o 
   3   7  14        0.46       -1.09      6.15 o 
  -1   8  14       29.16       31.09     10.19 o 
   0   8  14       62.87       63.34     16.37 o 
  -7   1  15        1.58        2.46      8.25 o 
  -6   1  15       14.21        8.21      7.30 o 
  -5   1  15      131.10      157.26     10.44 o 
  -4   1  15      133.10      147.16     10.09 o 
  -3   1  15        1.22        0.92      5.05 o 
  -2   1  15       56.73       53.70      6.95 o 
  -1   1  15       37.85       39.51      5.37 o 
   0   1  15        1.26       -0.38      4.09 o 
   1   1  15       48.07       45.43      5.84 o 
   2   1  15        1.00        2.01      4.44 o 
   3   1  15       51.15       56.16      6.68 o 
   4   1  15        0.41        4.97      6.13 o 
   5   1  15        4.72        7.50      7.53 o 
   6   1  15        0.83       -0.93      7.59 o 
  -7   2  15      141.74      145.54     24.50 o 
  -6   2  15      161.46      161.17     12.08 o 
  -5   2  15       65.73       66.04      9.53 o 
  -4   2  15       32.32       24.95      7.25 o 
  -3   2  15      144.65      154.74     10.04 o 
  -2   2  15       52.46       51.52      7.05 o 
  -1   2  15        9.79        2.74      4.64 o 
   0   2  15      206.49      208.39     10.57 o 
   1   2  15       31.11       26.46      5.60 o 
   2   2  15       33.90       24.91      5.46 o 
   3   2  15        0.68        0.18      5.04 o 
   4   2  15       74.92       65.90      5.87 o 
   5   2  15       32.26       28.18      6.67 o 
   6   2  15        0.84        6.12      6.51 o 
  -7   3  15        0.47        1.41      8.34 o 
  -6   3  15       29.25       25.21      7.67 o 
  -5   3  15      262.43      290.60     14.57 o 
  -4   3  15      271.61      293.79     14.09 o 
  -3   3  15        0.51       -0.95      5.32 o 
  -2   3  15       54.84       65.89      7.44 o 
  -1   3  15       78.86       80.38      5.63 o 
   0   3  15        2.03       -2.24      3.61 o 
   1   3  15       12.21       10.78      4.32 o 
   2   3  15        5.16        7.46      4.38 o 
   3   3  15       13.51        8.11      5.36 o 
   4   3  15       12.56        8.73      5.88 o 
   5   3  15       23.27       21.68      6.78 o 
  -6   4  15      243.27      252.64     11.22 o 
  -5   4  15        9.02       15.83      6.34 o 
  -4   4  15       80.70       79.75      7.29 o 
  -3   4  15      384.78      395.05     12.45 o 
  -2   4  15      100.24      106.66      7.13 o 
  -1   4  15      107.99      114.67      7.39 o 
   0   4  15       53.09       61.72      6.12 o 
   1   4  15        4.42        8.91      5.09 o 
   2   4  15        1.85       -2.99      5.01 o 
   3   4  15       45.10       52.79      7.42 o 
   4   4  15        0.22       -5.64      5.64 o 
   5   4  15       65.27       62.83      8.55 o 
  -5   5  15      195.60      206.21     11.38 o 
  -4   5  15       47.86       29.73      6.63 o 
  -3   5  15        9.36       10.69      5.67 o 
  -2   5  15       31.69       30.49      7.50 o 
  -1   5  15       69.56       90.85      8.73 o 
   0   5  15        0.93       -1.27      4.99 o 
   1   5  15       13.31        9.56      5.76 o 
   2   5  15       52.23       36.37      6.97 o 
   3   5  15        2.34       -0.31      5.71 o 
   4   5  15       54.83       58.47      8.30 o 
  -4   6  15       98.75      101.57     10.36 o 
  -3   6  15       23.66       23.98      7.45 o 
  -2   6  15        3.14       -2.26      6.35 o 
  -1   6  15        0.41       -3.58      6.44 o 
   0   6  15      154.92      159.50     12.04 o 
   1   6  15       27.03       20.73      6.97 o 
   2   6  15       69.19       69.45      8.73 o 
   3   6  15       28.58       30.69      7.44 o 
  -1   7  15        7.97       12.54      8.81 o 
   0   7  15        0.76        7.08     10.45 o 
  -6   0  16      204.83      217.35     21.94 o 
  -5   0  16        4.41        5.70      9.16 o 
  -4   0  16       21.21       21.43      9.60 o 
  -3   0  16        4.07       10.15      8.36 o 
  -2   0  16       61.97       49.23     10.42 o 
  -1   0  16        0.85       -1.12      6.99 o 
   0   0  16      200.62      203.44     13.23 o 
   1   0  16       12.77       17.45      7.01 o 
   2   0  16       85.38       83.77     10.17 o 
   3   0  16       47.39       53.63     10.60 o 
   4   0  16       12.58        6.14      8.70 o 
   5   0  16       53.03       44.47     17.25 o 
  -6   1  16       53.33       31.76      8.51 o 
  -5   1  16      162.12      161.71     11.35 o 
  -4   1  16       45.61       47.83      8.17 o 
  -3   1  16       23.56       30.45      7.03 o 
  -2   1  16        4.16        6.67      5.84 o 
  -1   1  16        1.67        3.11      5.52 o 
   0   1  16       40.92       31.35      5.46 o 
   1   1  16       12.50        8.11      4.86 o 
   2   1  16       33.33       29.26      5.97 o 
   3   1  16        0.50       -3.76      5.48 o 
   4   1  16      157.17      143.60     13.13 o 
   5   1  16       82.51       64.48      9.15 o 
  -6   2  16      126.34      137.06     12.38 o 
  -5   2  16       88.96       97.13     10.29 o 
  -4   2  16       38.65       30.78      7.39 o 
  -3   2  16      267.95      281.46     14.41 o 
  -2   2  16        3.96        4.27      6.01 o 
  -1   2  16       55.25       56.86      6.84 o 
   0   2  16       29.17       30.39      5.64 o 
   1   2  16        7.45        8.18      5.37 o 
   2   2  16       66.87       62.02      7.07 o 
   3   2  16       63.37       66.11      9.27 o 
   4   2  16        0.66        9.06      7.74 o 
   5   2  16       15.01        8.65     12.06 o 
  -6   3  16        4.73       -2.69     10.98 o 
  -5   3  16        0.93       -4.50     10.14 o 
  -4   3  16       13.59        8.25      7.23 o 
  -3   3  16        7.78       13.37      6.40 o 
  -2   3  16       17.38       14.11      6.38 o 
  -1   3  16        1.61        1.28      5.27 o 
   0   3  16       10.52       -0.35      5.28 o 
   1   3  16       34.33       22.87      5.86 o 
   2   3  16        1.58       -2.48      4.25 o 
   3   3  16       12.47        6.10      5.12 o 
   4   3  16       13.01       18.88      6.17 o 
  -5   4  16        0.49       -1.21      7.29 o 
  -4   4  16       10.96       20.23      7.83 o 
  -3   4  16        5.06       12.40      4.98 o 
  -2   4  16       11.06       10.52      4.95 o 
  -1   4  16        0.72        0.21      4.89 o 
   0   4  16       72.02       82.20      7.92 o 
   1   4  16        3.90        5.66      5.13 o 
   2   4  16        4.65        3.11      5.40 o 
   3   4  16        0.22        2.66      5.78 o 
  -4   5  16        2.74       -8.81      8.81 o 
  -3   5  16        5.35       -2.10      5.99 o 
  -2   5  16        9.94        7.88      6.78 o 
  -1   5  16        0.92       -5.06      5.66 o 
   0   5  16        0.24       -2.51      6.90 o 
   1   5  16        1.32       -5.48      5.48 o 
   2   5  16        8.03        3.15      5.79 o 
  -5   1  17       14.55       10.60      7.18 o 
  -4   1  17       28.40       19.97      7.54 o 
  -3   1  17        1.50       -6.11      6.11 o 
  -2   1  17        3.30        3.76      6.33 o 
  -1   1  17       27.93       14.52      6.39 o 
   0   1  17       15.58       13.96      5.22 o 
   1   1  17       36.72       34.95      6.56 o 
   2   1  17        6.12        6.22      5.58 o 
   3   1  17       13.56        3.77      6.49 o 
  -4   2  17        9.99       16.84      6.87 o 
  -3   2  17        9.48        1.10      6.42 o 
  -2   2  17        0.58        2.27      6.04 o 
  -1   2  17       47.70       51.70      7.69 o 
   0   2  17       63.34       64.53      8.28 o 
   1   2  17       38.01       45.93      7.11 o 
   2   2  17      110.96       98.94      8.85 o 
   3   2  17        4.13        3.20      5.68 o 
  -3   3  17        5.55       21.68      7.17 o 
  -2   3  17       15.99       16.32      6.99 o 
  -1   3  17        4.33       14.19      7.24 o 
   0   3  17       81.69       64.29      8.81 o 
   1   3  17       73.55       77.43     14.37 o 
   2   3  17       26.40       30.18      8.13 o 
  -2   4  17        0.27        4.88      8.11 o 
  -1   4  17       59.33       81.96     11.31 o 
   0   4  17       19.57       17.55     13.60 o 
  -1   0  18      110.87      118.26     18.42 o 
   0   0  18      116.18      167.46     19.51 o 
  -1   1  18        4.08       20.38     11.33 o 
                                                 
