# Supplementary material for: Bis[μ-1,3-bis­(1H-imidazol-1-yl)propane-κ2 N 3:N 3′]bis­(di­chlorido­zinc) dihydrate
Source: Acta Crystallogr Sect E Struct Rep Online. 2014 Apr 16;70(Pt 5):m184. doi: 10.1107/S1600536814008162 (PMC4011251; doi:10.1107/S1600536814008162)
Supplement: Supplementary file 3 [file e-70-0m184-Isup3.mol]

1.cdx
  ChemDraw03241418272D

 34 36  0  0  0  0  0  0  0  0999 V2000
   -2.4708    1.7016    0.0000 C   0  0  0  0  0  0  0  0  0  0  0  0
   -3.2958    1.7016    0.0000 C   0  0  0  0  0  0  0  0  0  0  0  0
   -3.5507    0.9169    0.0000 N   0  0  0  0  0  0  0  0  0  0  0  0
   -2.8833    0.4320    0.0000 C   0  0  0  0  0  0  0  0  0  0  0  0
   -2.2158    0.9169    0.0000 N   0  0  0  0  0  0  0  0  0  0  0  0
   -1.5014    1.3294    0.0000 C   0  0  0  0  0  0  0  0  0  0  0  0
   -0.7869    0.9169    0.0000 C   0  0  0  0  0  0  0  0  0  0  0  0
   -0.0724    1.3294    0.0000 C   0  0  0  0  0  0  0  0  0  0  0  0
    0.5183    0.9169    0.0000 N   0  0  0  0  0  0  0  0  0  0  0  0
    1.2048    0.3748    0.0000 C   0  0  0  0  0  0  0  0  0  0  0  0
    1.8367    0.8937    0.0000 N   0  0  0  0  0  0  0  0  0  0  0  0
    1.5427    1.6673    0.0000 C   0  0  0  0  0  0  0  0  0  0  0  0
    0.8516    1.6520    0.0000 C   0  0  0  0  0  0  0  0  0  0  0  0
   -4.2785    0.0242    0.0000 Zn  0  0  0  0  0  0  0  0  0  0  0  0
    2.5279   -0.0684    0.0000 Zn  0  0  0  0  0  0  0  0  0  0  0  0
    0.7673   -1.7016    0.0000 C   0  0  0  0  0  0  0  0  0  0  0  0
    1.5901   -1.7016    0.0000 C   0  0  0  0  0  0  0  0  0  0  0  0
    1.8629   -0.9848    0.0000 N   0  0  0  0  0  0  0  0  0  0  0  0
    1.1448   -0.4848    0.0000 C   0  0  0  0  0  0  0  0  0  0  0  0
    0.5283   -0.9544    0.0000 N   0  0  0  0  0  0  0  0  0  0  0  0
   -0.1954   -1.3506    0.0000 C   0  0  0  0  0  0  0  0  0  0  0  0
   -0.9002   -0.9219    0.0000 C   0  0  0  0  0  0  0  0  0  0  0  0
   -1.6239   -1.3180    0.0000 C   0  0  0  0  0  0  0  0  0  0  0  0
   -2.2051   -0.8922    0.0000 N   0  0  0  0  0  0  0  0  0  0  0  0
   -2.9409   -0.3332    0.0000 C   0  0  0  0  0  0  0  0  0  0  0  0
   -3.5845   -0.8376    0.0000 N   0  0  0  0  0  0  0  0  0  0  0  0
   -3.3082   -1.6177    0.0000 C   0  0  0  0  0  0  0  0  0  0  0  0
   -2.5963   -1.6186    0.0000 C   0  0  0  0  0  0  0  0  0  0  0  0
   -5.0062   -0.4354    0.0000 Cl  0  0  0  0  0  0  0  0  0  0  0  0
    3.3635    0.4678    0.0000 Cl  0  0  0  0  0  0  0  0  0  0  0  0
    3.3561   -0.6105    0.0000 Cl  0  0  0  0  0  0  0  0  0  0  0  0
   -4.9929    0.4367    0.0000 Cl  0  0  0  0  0  0  0  0  0  0  0  0
    5.0062   -0.1691    0.0000 O   0  0  0  0  0  0  0  0  0  0  0  0
    4.1812   -0.1691    0.0000 O   0  0  0  0  0  0  0  0  0  0  0  0
  1  2  2  0      
  2  3  1  0      
  3  4  2  0      
  4  5  1  0      
  5  1  1  0      
  5  6  1  0      
  6  7  1  0      
  7  8  1  0      
  8  9  1  0      
  9 10  1  0      
 10 11  2  0      
 11 12  1  0      
 12 13  2  0      
 13  9  1  0      
  3 14  1  0      
 11 15  1  0      
 16 17  2  0      
 17 18  1  0      
 18 19  2  0      
 19 20  1  0      
 20 16  1  0      
 20 21  1  0      
 21 22  1  0      
 22 23  1  0      
 23 24  1  0      
 24 25  1  0      
 25 26  2  0      
 26 27  1  0      
 27 28  2  0      
 28 24  1  0      
 14 26  1  0      
 15 18  1  0      
 14 29  1  0      
 15 30  1  0      
 15 31  1  0      
 14 32  1  0      
M  STY  1   1 SUP
M  SLB  1   1   1
M  SAL   1  2  33  34
M  SMT   1 2H2O
M  STY  1   2 GEN
M  SLB  1   2   2
M  SAL   2 15   1   2   3   4   5   6   7   8   9  10  11  12  13  14  15
M  SAL   2 15  16  17  18  19  20  21  22  23  24  25  26  27  28  29  30
M  SAL   2  2  31  32
M  SDI   2  4    3.8198    2.0728    3.8198   -2.1966
M  SDI   2  4   -5.5852   -2.1966   -5.5852    2.0728
M  END
